# Supplementary material for: Intrinsic cell rheology drives junction maturation
Source: Nat Commun. 2022 Aug 17;13:4832. doi: 10.1038/s41467-022-32102-9 (PMC9385638; doi:10.1038/s41467-022-32102-9)
Supplement: Supplementary file 4 — Supplementary Data 1 [file 41467_2022_32102_MOESM4_ESM.txt]

clc;clear;
P=[1 1.3];
f=[1 1];
K=0.002*750;
l0=0.01;
s0=10;
xmesh = linspace(0,s0,10000);
solinit = bvpinit(xmesh, @(x) guess(x,l0));
sol = bvp5c(@(x,y) bvpfcn(x,y,P,f,K,l0,s0), @(ya,yb) bcfcn(ya,yb,l0), solinit);
x=sol.x;
l=sol.y(1,:);
y=sol.y(3,:);

plot(x,l,'linewidth',1.5);
xlabel('x (\mu m)');
ylabel('l (\mu m)');
set(gca,'FontSize',18,'Fontname', 'Arial','linewidth',1);
hold on;

%plot setting
%{
xlabel('x');
ylabel('y');
% xlim([0,50]);
% ylim([0,15]);
l=legend('P_1=1,P_2=1','P_1=1,P_2=2','P_1=1,P_2=3');
set(gca,'FontSize',18,'Fontname', 'Arial','linewidth',1);
set(l,'box','off');
%}

%compare with the analytical result
%{
% for l
a=sum(1./f)*K/l0;
b=(sum(P./f));
m=exp(sqrt(a)*s0);
n=1/m;
B=(m-1)/(m-n)*b/a;
A=(1-n)/(m-n)*b/a;
xt=0:0.01:1;
yt=A*exp(sqrt(a)*xt)+B*exp(-sqrt(a)*xt)+l0-b/a;
plot(xt,yt);
hold on;
plot(x,l)

% for geometry
figure;
dx=x(2)-x(1);
for i=2:length(y)-1
H1(i)=(y(i+1)-2*y(i)+y(i-1))/dx^2/(1+((y(i+1)-y(i))/dx)^2)^(3/2);
end
H2=(P(1)/f(1)-P(2)/f(2)+(1/f(1)-1/f(2))*K*(l-l0)/l0)/2;
plot(x(2:end-1),H1(2:end));
hold on;
plot(x,H2);
%}

function dydx = bvpfcn(x,y,P,f,K,l0,s0)
dydx = zeros(4,1);
Fj=K*(y(1)-l0)/l0;
%Fj=K*l0*log(y(1)/l0);
% Fj=-l0^2*K/y(1)+l0*K;
% sigma=l0/2^(1/6);
% eps=0.005;
% Fj=-24*eps*(2*sigma^12./(x.^13)-sigma^6./x.^7);
dydx = [y(2);
       %sum(1./f)*K*(1.2+sin(x/s0*4*pi))*(y(1)-l0)/l0+sum(P./f);
       sum(1./f)*Fj+sum(P./f);
       y(4);
       (1+y(4)^2)^(3/2)*(P(1)/f(1)-P(2)/f(2)+(1/f(1)-1/f(2))*Fj)/2;
       %(1+y(4)^2)^(3/2)*(P(1)/f(1)-P(2)/f(2)+(1/f(1)-1/f(2))*K*(1.2+sin(x/s0*4*pi))*(y(1)-l0)/l0)/2
       ];
end

function res = bcfcn(ya,yb,l0)
res = [ya(1)-l0
       yb(1)-l0
       ya(3)-0
       yb(3)-0];
end

function g = guess(x,l0)
g = [l0*ones(size(x));zeros(size(x));zeros(size(x));zeros(size(x))];
end
