# Supplementary material for: Intrinsic cell rheology drives junction maturation
Source: Nat Commun. 2022 Aug 17;13:4832. doi: 10.1038/s41467-022-32102-9 (PMC9385638; doi:10.1038/s41467-022-32102-9)
Supplement: Supplementary file 6 — Source Data [file 41467_2022_32102_MOESM6_ESM.xlsx]

## Sheet: info
	Fig. 1	done		change n numbers				N numbers should be 46 Circles cell height, 23 Circle junctions, 52 Square cells, 26 Square junctions, 36 Triangle cells, and 18 Triangle Junctions. This is what I have in my files.
	Fig. 2	done	b	but check correlations c-e, f-h
	Fig. 3	jose data		numbers of samples smaller than shown in panels					MISSING	panels e-h
	Fig. 4	done	h-i
	Fig. 5	done	c,d,f,g
	Fig. 6
	Fig. 7	done
	Fig. 8	done	d,f,g,h	MISSING
	Fig. 9
	suppl fig 1	done	c,d
	suppl fig 4
	suppl fig. 5	done
	suppl fig 6	done	a,c,e

## Sheet: Figure 1
	Panel c - nuclei distance				Panel d - Cell Height				Panel e - Junction Height				Panel h - Displacement				Panel j - Relaxation				Panel k - % Recovery
	Circle	Square	Triangle		Circle	Square	Triangle		Circle	Square	Triangle		Circle	Square	Triangle		Circle	Square	Triangle		Circle	Square	Triangle
	9.61656	13.5381	15.2001		9.24019	16.6879	11.7901		3.87391	16.7571	9.06188		0.117143	0.00827869	0.0266667		6.46	2.71	3.18		80	100	100
	12.5988	13.4749	18.1503		9.38978	17.004	11.7901		4.04972	9.08844	6.35378		0.0747345	0.0319841	0.0514286		5.72	3.44	3.41		77	100	100
	13.7943	15.3032	21.384		8.9614	10.389	8.65963		8.7169	11.2377	4.76697		0.179927	0.0210738	0.0180672		5.21	3.71	2.85		100	79.2	100
	15.3703	18.3588	18.6578		9.4555	11.1624	8.72219		9.06262	7.44912	6.15422		0.082875	0.0373228	0.0117241		5.78	6.02	4.02		68	48.83	100
	9.33395	17.4042	16.1958		12.097	14.8683	8.4319		10.9406	2.09218	5.81074		0.0438362	0.0171702	0.035125		5.16	3.12	7.76		100	100	100
	11.9615	12.383	20.2826		13.2272	14.8683	8.84294		10.4894	11.0065	12.7171		0.0176147	0.0921739	0.0422609		6.45	3.74	4.23		68	100	80
	11.861	15.1426	15.3714		11.434	12.9286	8.48264		9.99235	4.26287	6.378		0.0181696	0.0113445	0.00659836		3.5	4.82	4.58		65	100	100
	10.9618	18.0174	16.9532		10.2549	12.9286	8.71636		9.61847	11.9368	8.06743		0.0267257	0.00970085	0.0114474		5.77	3.95	3.44		53	100	100
	13.6009	14.3081	13.7671		15.0064	8.39087	8.96521		8.35134	5.59304	7.59535		0.0316239	0.0138696	0.0117789		3.27	5.34	2.41		100	100	100
	15.8676	15.9911	20.0747		15.0064	8.67158	9.71951		5.83035	13.286	5.56155		0.0137069	0.0100458	0.0184615		6.36	4.22	2.38		100	100	100
	10.3134	13.1772	16.9697		19.5284	12.8755	17.377		3.74428	11.0435	9.08241		0.0138656	0.0153448	0.0227523		6.69	4.4	3.84		100	100	74
	12.416	13.931	13.984		19.5284	14.6724	17.377		8.46313	7.37312	6.89848		0.0232918	0.00950893	0.0328402		5	2.86	5.28		100	100	100
	11.7132	9.60196	18.9381		15.2531	9.48659	9.53232		9.03322	7.65735	6.75915		0.0467482	0.024715	0.0239912		6.84	3.6	4.67		100	100	80
	11.5523	13.7089	18.2505		11.5229	9.48659	9.53232		13.4264	7.91819	5.53195		0.0229032	0.0211364	0.0303483		4.29	5.32	3.9		55	100	72
	12.7608	19.0946	18.1601		13.9339	12.4238	13.6479		6.96408	3.13717	6.47429		0.0314783	0.00809052	0.00812274		4.73	5.11	6.4		100	78	100
	13.0639	12.9669	15.6902		13.9339	14.2758	13.6479		10.4236	10.1645	4.73022		0.0638889	0.0141577	0.00918246		3.24	3.21	2.61		32	76	72
	10.5469	11.5838	19.0073		9.99147	8.7346	11.8344		11.2918	3.98224	3.69366		0.0777143	0.0591696	0.0178401		5.45	4.34	5.46		100	100	100
	11.8854	12.3745	14.6172		9.99147	9.44206	11.8344		8.3726	4.25159	9.48336		0.0204969	0.0641026	0.0136738		5.48	5.43	3.41		55	76	100
	15.9127	12.0297	13.134		14.1476	13.9934	8.80317			8.10401	6.69841		0.0260116	0.0161677	0.0714286		9.46	3.64	3.27		100	85	84
	13.2711	13.7009	12.8484		14.1476	14.9931	9.66949				5.16083		0.228677	0.0275676	0.0695652		3.42	6.74	4.05		100	79	82
	13.6356	13.6914	21.5158		9.17188	12.7943	13.0626				5.83116		0.199394	0.0797546	0.0486487		9.27	5.09	4.51		100	89	100
	14.457	12.136	20.4709		9.17188	12.7943	13.0626				2.89316		0.249071	0.0813559	0.0333333		5.22	4.72	3.72		77	100	100
	11.4997	19.2436	14.8986		8.47473	12.6367	10.5183				4.9938		0.141392	0.0883436	0.045614		7.86	6.4	4.62		100	100	100
	14.3817	13.1386	15.0634		8.74083	12.7399	10.9357				5.46834		0.144773	0.0308571	0.022807		5.28	1.94	5.65		100	84	100
	14.3776	16.4282	14.4469		11.8269	8.32215	8.72652						0.0804762	0.0245509	0.0916364		7.9	4.19	3.38		100	100	100
	16.052	13.4083	19.955		11.8269	9.00923	8.7317						0.0635379	0.0472393	0.0156488		4	3.56	4.8		75	41	100
	12.026	13.6048	14.3595		16.1858	10.6309	8.66138						0.030303	0.0253658	0.0418939		6.3	6.84	4.04		79	84	100
	15.3635	9.8182	14.525		16.1858	11.2681	8.66138						0.06171	0.0128205	0.0209524		6.8	3.96	3.81		87	100	66
	10.862	14.3247	19.3895		9.56184	10.4554	9.87786						0.110469	0.125962	0.0358209		10.73	8.21	4.21		100	100	100
	11.3881	19.7403	12.7521		9.69926	10.4554	10.2095						0.0256831	0.210145	0.0223529		6.06	6.33	4.09		63	100	100
	11.5153	17.1485	14.8803		22.1664	10.7093	9.83599						0.0240385	0.0189055	0.0545455		2.92	7.67	2.82		100	100	100
	13.2306	13.1367	14.6556		22.1664	11.0561	10.6669						0.0229299	0.01	0.0328767		3.32	5.85	2.91		67	70	100
	12.4694	19.7497	13.095		15.7963	8.50786	7.63742						0.0142857	0.0527094	0.0126582		4.14	8.19	4.25		100	84	100
	14.0174	12.9652	21.1869		15.7963	8.92012	9.14612						0.0245	0.0248585	0.00689655		3.26	6.08	2.5		100	84	100
	11.3813	12.773	14.7452		11.1377	7.39959	14.5421						0.119718	0.0286294	0.00857143		4.94	7.42	5.28		100	77	100
	15.2938	13.8391	14.2		11.1377	7.47611	14.5421						0.0785714	0.022439	0.0100503		3.87	3.11	2.57		75	100	74
	11.6426	19.2342	13.17			13.5501	10.0368						0.0724576	0.0350467			3.85	7.18	2.3		40.5	100	100
	14.1433	20.2839	14.4106			13.5501	10.8346						0.0599174	0.120497			3.39	4.07	4.5		100	100	100
	12.6234	17.639	16.4031				12.2987							0.109091			3.77	3.45	2.84		100	100	100
	12.2321	17.2394	12.704				9.14665							0.0508108			2.55	4.85	3		46.6	100	74
	12.8109	15.4949	20.6057				10.0529										2.48	4.64	2.94		69.6	100	100
	18.9585	14.1613	17.1187				8.69435										4.34	4.65	2.54		100	86	100
	12.8065	19.012	11.5155				9.12536										4.16	7.8	4.395		85	74.2	100
	14.8132	11.7534	12.2628				10.8644										6.47	2.7	4.4981		100	51	100
	11.9444	12.0124	12.2906				7.6846										5.2	2.15	4.36		85.4	100	100
	11.5817	19.5639	13.9423				8.06385											4.25	5.11			100
	10.8887	15.7635	20.3478				7.83133											5.16				100
	17.1758	14.2801	14.9589				7.83133															70
	15.7291	20.2203	16.7301
	16.2488	18.7715	15.8246
	9.47018	13.1992	15.9079
	14.5845	16.8562	19.5221
	12.6083	16.7285	14.4355
	17.2768	16.4881	17.0424
	9.269	20.4625	15.6142
	12.0403	15.015	17.8652
	13.639	20.9025	16.1268
	11.2153	13.6891	13.6524
	10.1913	16.558	20.1255
	9.15817	20.7352	19.9601
	9.5214	13.177	18.6387
	9.55825	15.4391	15.1387
	12.2231	17.6944	17.1118
	10.186	18.1232	16.3247
	9.93841	13.9077	12.3584
	12.0332	11.2493	14.919
	11.5423	13.366	14.0558
	11.0499	10.7289	15.6486
	13.0638	14.6792	19.1136
	12.7093	11.629	20.506
	14.029	10.0259	11.0173
	15.2403	16.8121	14.9852
	12.4477	13.3347	10.3362
	12.4681	13.3613	18.0223
	11.8451	10.6075	14.3809
	16.1065	17.3616	16.5674
	12.8856	13.0524	12.7492
	11.8794	12.6963	14.0102
	13.3085	15.1748	13.0628
	15.0942	11.7525	16.005
	13.0835	12.4884	11.6798
	11.6087	10.6589	17.6308
	9.77793	12.7627	13.9153
	11.7691	16.4204	11.6883
	16.8296	15.632	16.6149
	12.7176	15.996	17.202
	12.2324	12.488	18.3089
	11.6104	12.0021	14.0893
	11.3552	11.0863	11.2122
	10.9763	16.5783	15.0837
	13.0413	12.2281	17.7563
	13.3018	16.3462	12.2969
	9.34403	16.6979
	8.06393	18.1028
	11.8648
	9.71632
	9.60055
	12.3889
	10.8377
	10.806
	9.47829
	11.4342

## Sheet: Figure 2
	Panels b-e										Panels f-h
	Circle apex	Square apex	Triangle apex	Circle Junction	Square Junction	Triangle Junction	Circle Lamella	Square Vertice	Triangle Vertice		Circle				Square				Triangle
1	1.05	4.53	2.19	0.45	3.65	2.61	2.96	3.21	6.44		Volume	Area	Height		Volume	Area	Height		Volume	Area	Height
2	2.62	3.18	2.77	1.44	2.55	1.71	4.63	6.36667	4.66		3081.72	631.082	9.24019		4374.78	442.354	16.6879		2767.1	437.872	11.7901
3	1.92	2.3	2.92	0.84	1.99	1.77	1.965	3.04	4.52		5657.76	1201.21	9.38978		5799.85	478.62	17.004		4346.56	741.028	11.7901
4	1.6	0.88	1.34	2.08	0.875	0.79	2.12	1.79	1.76		2816.45	643.96	8.9614		3007.92	590.106	10.389		2080.75	555.024	8.65963
5	1.27	0.78	1.47	1.7	1.62	1.086	1.75667	1.47667	2.19333		3092.81	673.916	9.4555		5698.77	1013.8	11.1624		1808.58	408.037	8.72219
6	1.51	3.32	1.26	0.55	3.36	1.326	0.785	2.42667	1.49333		2972.04	405.704	12.097		4505.69	617.239	14.8683		2078.9	547.752	8.4319
7	1.22	2.25	1.01	0.625	1.044	0.92	1.29	4.37667	1.785		6219.93	845.939	13.2272		8249.69	1268.35	14.8683		1984.24	475.515	8.84294
8	1.29	0.89	1.33	0.79	0.835	1.077	1.93	1.00333	1.535		2813.4	451.675	11.434		3455.96	657.852	12.9286		2116.55	467.671	8.48264
9	1.15	1.05	0.95	1.32	0.95	0.53	1.345	1.27	1.375		2567.82	467.211	10.2549		6305.09	1343.32	12.9286		3692.4	857.232	8.71636
10	0.98	2.26	1.07	0.48	3.45	0.741	0.75	3.2975	1.255		4559	576.408	15.0064		2420.16	697.037	8.39087		2804.58	674.193	8.96521
11	1.23	1.89	1.76	1.01	1.81	1.054	2.1	2.95	2.615		7965.47	1098.86	15.0064		4920.6	1362.36	8.67158		4754.7	1085.57	9.71951
12	1.47	3.92	2.29	1.17	1.58	2.6	2.66	5.03667	3.28667		7696.75	588.873	19.5284		4000.94	594.945	12.8755		6788.79	644.029	17.377
13	3.66	3.24	1.78	2.21	3.38	1.47	6.185	4.05	3.22667		9638.02	904.168	19.5284		9037.44	1271.84	14.6724		9590.53	1114.71	17.377
14	2.05	1.84	2.37	1.97	1.32	2.105	2.0625	1.463	4.5		4160.63	463.497	15.2531		2707.31	555.04	9.48659		2436.32	452.728	9.53232
15	0.624	1.39	2.78	0.7	0.48	1.82	1.20333	1.93	5.182		2547.06	395.942	11.5229		5295.4	1316.55	9.48659		4042.02	896.789	9.53232
16	0.953	1.77	3.49	0.77	1.86	1.771	1.125	2.38	4.67333		4026.07	594.486	13.9339		3053.48	472.615	12.4238		2391.3	430.45	13.6479
17	1.69	1.48	1.73	2.07	0.75	1.271	3.89	2.172	3.55		8370.52	1303.37	13.9339		7135.45	932.108	14.2758		4763.15	860.834	13.6479
18	1.47	1.57	3.84	1.02	1.22	2.01	2.425	1.85	3.01667		1811.23	313.806	9.99147		1939.78	497.505	8.7346		3148.49	439.362	11.8344
19	1.17	0.546	4.6		0.621	3.82		1.2185	6.91333		3296.99	642.007	9.99147		3593.12	886.743	9.44206		6517.62	1235.83	11.8344
20	3.03	0.85	2.49		0.315	0.9		1.61833	3.48		3305.88	468.192	14.1476		2608.94	294.372	13.9934		2725.21	573.278	8.80317
21	1.46	1.77	4.55		0.462	2.7			4.905		7143.26	1164.77	14.1476		5282.38	570.346	14.9931		2628.85	525.742	9.66949
22	1.88	3.14	2.42			2.03			5.98		3266.64	817.13	9.17188		3244.79	464.693	12.7943		2356.39	291.727	13.0626
23	3.04	3.1	1.02			1.13			2.63667		5852.91	1470.85	9.17188		7680.93	1181.65	12.7943		4579.75	724.063	13.0626
24	1.32	2.39	1.53			1.82			3.45333		2751.89	882.659	8.47473		3236.39	676.277	12.6367		2564.11	431.522	10.5183
25	1.001	1.18	2.5								4592.1	1521.69	8.74083		5621.93	1245.02	12.7399		4874.94	968.747	10.9357
26	1.24	1.01	2.78								3718.33	678.752	11.8269		1882.71	477.026	8.32215		1800.94	363.474	8.72652
27	1.18	3.19	3								7465.21	1305.13	11.8269		4292.67	1059.23	9.00923		3406.43	720.748	8.7317
28	1.28	2.08	1.45								6442.11	796.978	16.1858		2654.77	515.35	10.6309		3215.36	888.232	8.66138
29	1.28	1.08	1.32								11326.1	1474.84	16.1858		5902.86	1172.8	11.2681		6123.13	1590.91	8.66138
30	1.66	0.88	1.24								2172.5	471.182	9.56184		2651.15	581.05	10.4554		3055.14	703.218	9.87786
31	3.09	2.61	1.34								4452.62	966.578	9.69926		5874.64	1415.81	10.4554		6916.49	1503.03	10.2095
32	2.94	1.9	0.73								3252.1	485.498	22.1664		2702.53	460.861	10.7093		3362.45	752.563	9.83599
33	0.86	2.64	1.08								6115.74	911.914	22.1664		5524.84	932.206	11.0561		6683.52	1466.16	10.6669
34	0.87	3.28	1.12								2646.43	413.965	15.7963		1938.92	525.513	8.50786		2484.46	708.99	7.63742
35	2.41	2.03	2.26								4559.16	774.579	15.7963		3468.18	938.124	8.92012		5054.27	1274.26	9.14612
36	1.48	1.38	3.06								2721.2	450.696	11.1377		1631.19	532.805	7.39959		7751.9	1021.76	14.5421
37		1.6	1.8								5117.08	889.276	11.1377		3031.97	991.658	7.47611		11707.7	1661.02	14.5421
38		1.34	2.374												2587.65	480.316	14.9314		3447.81	864.164	10.0368
39		1.85	5.61												4428.77	878.583	21.4735		6506.29	1627.17	10.8346
40		0.613	4.29												4357.07	602.519	20.056		8181.39	1856.57	12.2987
41		1.23	2.22												8166.44	1289.95	20.056		4144.65	1195.13	9.14665
42		2.39	2.97												3770.54	600.945	13.5501		2813.87	567.722	10.0529
43			5.28												7156.15	1222.57	13.5501		2188.45	426.865	8.69435
44			1.93																2519.5	608.418	9.12536
45			4.42																4770	1156.23	10.8644
46			3.61																1918.91	642.056	7.6846
47			1.52																3916.78	1243.76	8.06385
48			2.101																2691.42	726.21	7.83133
																			4394.73	1444	7.83133

## Sheet: Figure 3
		Panel a - Area							Panel b - Volume							Panel c - Height							Panel d - Stiffness								Panel e - Orientation preference and likelihood (%)						Panel f - linearity index				Panel g - junction length				Panel h - junction coverage
		Circle		Square		Triangle			Circle		Square		Triangle			Circle		Square		Triangle			Circle		Square		Triangle				Circles	Squares (Edges)	Squares (Vertices)	Triangles (Edges)	Triangles (Vertices)		Circle	Square	Triangle		Circle	Square	Triangle		Circle	Square	Triangle
		Pair Cell 1	Pair Cell 2	Pair Cell 1	Pair Cell 2	Pair Cell 1	Pair Cell 2		Pair Cell 1	Pair Cell 2	Pair Cell 1	Pair Cell 2	Pair Cell 1	Pair Cell 2		Pair Cell 1	Pair Cell 2	Pair Cell 1	Pair Cell 2	Pair Cell 1	Pair Cell 2		Pair Cell 1	Pair Cell 2	Pair Cell 1	Pair Cell 2	Pair Cell 1	Pair Cell 2		R1	100	100	0	85.7143	14.2857		1.20564	1.0755	1.09729		34.387	36.428	36.158		0.903183	0.899051	1
		631.082	1201.21	442.354	478.62	437.872	741.028		3081.72	5657.76	4374.78	5799.85	2767.1	4346.56		9.24019	9.38978	16.6879	17.004	11.7901	11.7901		1.05	1.17	4.53	3.14	2.19	2.5		R2	100	76.4706	23.5294	100	0		1.13085	1.08637	1.12729		32.583	30.567	24.186		0.950704	0.899573	0.854058
		643.96	673.916	590.106	1013.8	555.024	408.037		2816.45	3092.81	3007.92	5698.77	2080.75	1808.58		8.9614	9.4555	10.389	11.1624	8.65963	8.72219		2.62	3.03	3.18	3.1	2.77	2.78		R3	100	77.7778	22.2222	83.3333	16.6667		1.11994	1.14359	1.08121		30.101	41.039	31.569		0.935028	0.845766	0.76542
		405.704	845.939	617.239	1268.35	547.752	475.515		2972.04	6219.93	4505.69	8249.69	2078.9	1984.24		12.097	13.2272	14.8683	14.8683	8.4319	8.84294		1.92	1.46	2.3	2.39	2.92	3									1	1.10152	1.05092		42.423	29.088	37.433		0.7864	0.890196	0.674269
		451.675	467.211	657.852	1343.32	467.671	857.232		2813.4	2567.82	3455.96	6305.09	2116.55	3692.4		11.434	10.2549	12.9286	12.9286	8.48264	8.71636		1.6	1.88	0.88	1.18	1.34	1.45		R= independent biological replicate							1.01158	1	1.09137		27.307	30.692	31.956		0.706077	0.850588	0.955165
		576.408	1098.86	697.037	1362.36	674.193	1085.57		4559	7965.47	2420.16	4920.6	2804.58	4754.7		15.0064	15.0064	8.39087	8.67158	8.96521	9.71951		1.27	3.04	0.78	1.01	1.47	1.32									1.09694	1.08105	1.05633		31.061	34.87	31.153		0.584968	0.935535	0.855025
		588.873	904.168	594.945	1271.84	644.029	1114.71		7696.75	9638.02	4000.94	9037.44	6788.79	9590.53		19.5284	19.5284	12.8755	14.6724	17.377	17.377		1.51	1.31	3.32	3.19	1.26	1.24		Wilcoxon matched pair test							1.10615	1.06068	1.11872		37.134	23.301	30.545		0.790622	0.737909	0.860034
		463.497	395.942	555.04	1316.55	452.728	896.789		4160.63	2547.06	2707.31	5295.4	2436.32	4042.02		15.2531	11.5229	9.48659	9.48659	9.53232	9.53232		1.22	1.001	2.25	2.08	1.01	1.34		panel	a	b	c	d			1.07956	1.03385	1.04463		37.058	37.009	28.925		0.72856	0.931586	0.919558
		594.486	1303.37	472.615	932.108	430.45	860.834		4026.07	8370.52	3053.48	7135.45	2391.3	4763.15		13.9339	13.9339	12.4238	14.2758	13.6479	13.6479		1.29	1.24	0.89	1.08	1.33	0.73		parameter	cell area	volume	height	stiffness			1.03685	1.0368	1.132		28.995	40.222	32.172		0.626602	0.664118	0.71939
		313.806	642.007	497.505	886.743	439.362	1235.83		1811.23	3296.99	1939.78	3593.12	3148.49	6517.62		9.99147	9.99147	8.7346	9.44206	11.8344	11.8344		1.15	1.18	1.05	0.88	0.95	1.08		circles	8e-06	8e-06	0.015625	8e-06			1.14645	1.14068	1.09127		36.42	25.858	28.48		0.556378	0.834034	1
		468.192	1164.77	294.372	570.346	573.278	525.742		3305.88	7143.26	2608.94	5282.38	2725.21	2628.85		14.1476	14.1476	13.9934	14.9931	8.80317	9.66949		0.98	1.28	2.26	2.61	1.07	1.12		squares	<0.000001	<0.000001	0.000244	3.9e-05			1.04564	1.27674	0.985262		36.303	36.583	28.051		0.933485	0.875253	0.936574
		817.13	1470.85	464.693	1181.65	291.727	724.063		3266.64	5852.91	3244.79	7680.93	2356.39	4579.75		9.17188	9.17188	12.7943	12.7943	13.0626	13.0626		1.23	1.28	1.89	1.9	1.76	2.26		triangles	<0.000001	<0.000001	6.1e-05	5e-06			1.13716	1.05096	1.0917		36.744	32.467	26.995		0.779755	0.888747	0.967008
		882.659	1521.69	676.277	1245.02	431.522	968.747		2751.89	4592.1	3236.39	5621.93	2564.11	4874.94		8.47473	8.74083	12.6367	12.7399	10.5183	10.9357		1.47	1.66	3.92	2.64	2.29	3.06									1.15138	1	1.0737		40.35	38.256	22.414		0.841214	0.847048	0.783902
		678.752	1305.13	477.026	1059.23	363.474	720.748		3718.33	7465.21	1882.71	4292.67	1800.94	3406.43		11.8269	11.8269	8.32215	9.00923	8.72652	8.7317		3.66	3.09	3.24	3.28	1.78	1.8									1.26354	1.07123	1.20961		38.534	40.122	25.538		0.647036	0.73439	0.857374
		796.978	1474.84	515.35	1172.8	888.232	1590.91		6442.11	11326.1	2654.77	5902.86	3215.36	6123.13		16.1858	16.1858	10.6309	11.2681	8.66138	8.66138		2.05	2.94	1.84	2.03	2.37	2.37									1.02638	1.05249	1.09015		28.336	32.23	31.807		0.701382	0.664256	0.938264
		471.182	966.578	581.05	1415.81	703.218	1503.03		2172.5	4452.62	2651.15	5874.64	3055.14	6916.49		9.56184	9.69926	10.4554	10.4554	9.87786	10.2095		0.624	0.86	1.39	1.38	2.78	5.61									1.04178	1.0565	1.01278		28.438	35.819	16.225		0.871477	0.816631	0.914493
		485.498	911.914	460.861	932.206	752.563	1466.16		3252.1	6115.74	2702.53	5524.84	3362.45	6683.52		22.1664	22.1664	10.7093	11.0561	9.83599	10.6669		0.953	0.87	1.77	1.6	3.49	4.29									1.13893	1.24458	1.09179		35.148	28.676	35.614		0.801586	0.920291	0.832642
		413.965	774.579	525.513	938.124	708.99	1274.26		2646.43	4559.16	1938.92	3468.18	2484.46	5054.27		15.7963	15.7963	8.50786	8.92012	7.63742	9.14612		1.69	2.41	1.48	1.34	1.73	2.22									1.0353	1.07466	1		42.404	33.562	28.859		0.651444	0.787269	0.571325
		450.696	889.276	532.805	991.658	1021.76	1661.02		2721.2	5117.08	1631.19	3031.97	7751.9	11707.7		11.1377	11.1377	7.39959	7.47611	14.5421	14.5421		1.47	1.48	1.57	1.85	3.84	2.97									1.08005	1.11091	0.929241		24.773	25.036	26.636		0.666103	0.619454	0.916583
				480.316	878.583	864.164	1627.17				2587.65	4428.77	3447.81	6506.29				14.9314	21.4735	10.0368	10.8346				0.55	0.613	4.6	5.28									1.09891	1.11695	1.17362		31.896	37.227	22.876		0.966717	0.887321	0.856186
				602.519	1289.95	1856.57	1195.13				4357.07	8166.44	8181.39	4144.65				20.056	20.056	12.2987	9.14665				0.85	1.25	2.49	1.93									1.07603	1	1.02697		40.59	25.196	32.858		0.923271	0.859659	0.926463
				600.945	1222.57	567.722	426.865				3770.54	7156.15	2813.87	2188.45				13.5501	13.5501	10.0529	8.69435				1.77	2.39	4.55	4.42									1.23353	1.03852	1.0208		40.801	28.056	21.451		0.783035	0.797508	0.77826
						608.418	1156.23						2519.5	4770						9.12536	10.8644						2.42	3.61									1.12454	1.03802	1.12452		45.473	36.274	28.665		0.895001	0.705221	0.96444
						642.056	1243.76						1918.91	3916.78						7.6846	8.06385						1.02	1.52									1.03794	1	1.25396		42.001	37.915	25		0.777603	0.870671	0.96442
						726.21	1444						2691.42	4394.73						7.83133	7.83133						1.53	2.1									1.07944	1.31705	1.03293		38.736	31.59	18.473		0.834275	0.762478	0.940491
																																					1.04967	1.13961	1.04149		35.424	42.428	43.704		0.779342	0.936066	0.881547
																																					1.05922	1.06776	1.10234		39.128	28.478	26.656		0.740484	0.681936	0.805915
																																					1.00864	1.05435	1.16632		26.298	24.839	10.007		0.723519	0.767914	0.777219
																																					1.0145	1.16868	1.019		33.294	36.923	31.21		0.86597	0.828522	0.877028
																																					1.08655	1.14305	1.07233		29.035	33.576	32.257		0.79366	0.506731	0.25388
																																					1.05941	1.02637	1.12657		37.39	32.375	31.7		0.723252	0.894456	0.805531
																																					1.10215	1.18881	1.08293		35.908	30.766	40.033		0.989021	0.97096	0.727962
																																					1.11778	1.16515	1.0471		40.053	36.154	38.123		0.828286	0.768805	0.559692
																																					1.3387	1.11412	1.1921		36.994	21.667	37.361		0.849665	0.710501	0.926263
																																					1.05411	1.36237	0.959193		33.812	30.906	30.826		0.789806	0.903643	0.927156
																																					1.14167	1.11055	1.09665		30.228	36.918	32.918		0.830945	0.853509	0.48378
																																					1.10498	1.08385	1.06529		38.838	29.589	40.511		0.778659	0.874442	0.965856
																																					1.22949	1.37018	1.04607		36.836	40.766	29.39		0.827724	0.893639	0.87907
																																					1.33993	1.16241	1.02895		35.449	35.572	38.163		0.892383	0.990351	0.881374
																																					1.06582	1.14388	1.06833		37.167	30.152	33.155		0.65819	0.588105	0.699465
																																					1.0292	1.11585	1.02393		40.358	25.272	35.962		0.828205	0.860476	0.944277
																																					1.292	1.13067	1.10718		49.233	32.687	38.683		0.858252	0.577399	0.562472
																																					1.13308	1.08781	1.08519		35.752	33.462	42.41		0.805556	0.91769	0.802761
																																					1.09297	1.03493	1.11692		34.826	20.35	34.835		0.795779	0.629507	0.826829
																																					1.30671	1.11027	1.0863		45.817	30.935	28.447		0.88441	0.731997	0.684413
																																					1.24777	1.13324	1.16883		42.69	31.031	31.002		0.848042	0.850145	0.949014
																																					1.01634	1.09632	1.04756		40.922	23.683	25.887		0.924633	0.915114	0.798777
																																					1.03758	1.14838	1.06168		47.239	32.76	25.125		0.951081	0.893711
																																					1.16795	1.11757	1.06899		43.415	33.405	32.879		0.781295	0.987042
																																					1.21179	1.31626	1.0488		35.648	32.811	32.56		0.74615	0.939713
																																					1.18686	1.04306	1.08596		37.773	31.95	38.82		0.871316	0.591602
																																					1.13004	1.04767	1.08061		37.809	36.261	38.929		0.994116	0.948373
																																					1.06014	1.21165	1.05172		46.243	35.02	32.404		0.694934	0.900934
																																					1.09502	1.11781	1.05615		37.436	31.957	40.594		0.851627	0.784468
																																					1.0878	1.01854	1.0032		43.415	32.298	28.987		0.879295	0.823347
																																					1.10379	1.25509	1.22877		35.716	34.045	38.058		0.921807	0.939968
																																					1.18269	1.1698	1.10966		42.421	32.303			0.994271	0.530495
																																					1.08653	1.11437	1.23051		41.27	25.7			0.923038	0.940536
																																					1.04806	1.16509	1.16142		38.306	36.622			0.938827	0.906876
																																					1.06941	1.05765	1.08522		38.661	35.873			0.944917	0.84352
																																					1.08083	1.0588	1.10686		43.107	31.376			0.927753	0.974098
																																					1.11511	1.10848	1			37.451			0.65387	0.95125
																																					1.04387	1.1287	1.03959			28.995			0.918835	0.8136
																																					1.06896	1.01206	1.06102			28.861			0.739312	0.757463
																																					1.08931	1.07253	1.06692			25.826			0.856292	0.939174
																																					1.09651	1.17157	1.08107			39.916			0.857259	0.812145
																																					1.02901	1.09148	1			45.138			0.907182	0.489006
																																					1.10092	1.06102	0.998366			43.451			0.990071	0.80453
																																					0.998883	1.09389	1.08868			33.894			0.82834	0.8459
																																					1.13392	1.06441	1			35.812			0.730427	0.607319
																																					1.1383	1.18516	1			44.494			0.903251	0.84579
																																					1.31138	1.14544	1.15999			50.795			0.885332	0.841309
																																					1.09275	0.92459	1.03136			42.11			0.873064	0.861656
																																					1.10053	1.2702	1.04982			41.643				0.875079
																																					1.05716	1.09368	1			40.15				0.831522
																																					1.08517	1.03585				40.515				0.931333
																																					1.2368	1.15194				41.175				0.938421
																																					1.14121	1.1123				40.292				0.912682
																																					1	1.07778				37.575				0.796878
																																					1.02277	1.12973				45.89				0.786038
																																					1.12694	1.15967				31.849				0.653711
																																					1.13496					41.126				0.914978
																																					1.15163					32.353				1.06413
																																					1.2636					32.742				0.761997
																																					1.08358					21.383				1.0151
																																					1.10398					43.729				0.843491
																																					1.23135					38.806				0.891184
																																					1.15792					32.754				0.766942
																																					1.09602					41.533				0.947111
																																					1.19144					37.862
																																					1.18051					38.099
																																					1.15473					48.141
																																					1.02318					38.27
																																					1.23226					35.492
																																					1.14543					45.387
																																					1.02701					37.696
																																					1.15126					34.714
																																					1.26586					41.944
																																					1.00142					47.687
																																					1.17215					34.657
																																					1.44088					41.935
																																					1.30655					41.424
																																					1.21295
																																					1.11745
																																					1.12888
																																					1.10477
																																					1.11879
																																					1.2205
																																					1.07326

## Sheet: Figure 4
										Panel b														Panel c												Panel d												Panel e
										x(μm)	△P=0.75kPa	△P=0.6kPa	△P=0.4kPa	△P=0.2kPa	△P=0									x(μm)	P=(1,1.3) kPa	P=(1,1.2)	P=(1,1.1)	P=(1,1)								x(μm)	f=[0.5,1] kPa·μm	f=[1.2,1]	f=[1.4,1]	f=[1.6,1]								x(μm)	f=1 kPa·μm
panel h	Linearity Cell Type	Data (Extract from plots)			Prediction(From model)					0	0	0	0	0	0									0	0	0	0	0								0	0	0	0	0								0	0
		○	□	△	○	□	△			0.0010001	0.00266689	0.00113316	0.000577254	0.000258169	0									0.0010001	0.00113341	0.000577331	0.000258197	0								0.0010001	-0.00222295	0.00019827	0.000367256	0.000524716								0.0010001	0.00266689
	Normal Cells	1.12632	1.11404	1.07895	1.12623	1.10891	1.10426			0.0020002	0.00532553	0.00226528	0.0011542	0.000516229	0									0.0020002	0.00226631	0.00115451	0.000516339	0								0.0020002	-0.00443177	0.000396364	0.000734167	0.00104889								0.0020002	0.00532553
										0.0030003	0.00797596	0.00339637	0.00173084	0.000774178	0									0.0030003	0.00339869	0.00173153	0.000774426	0								0.0030003	-0.00662668	0.000594282	0.00110073	0.00157253								0.0030003	0.00797596
										0.0040004	0.0106182	0.00452644	0.00230717	0.00103202	0									0.0040004	0.00453056	0.0023084	0.00103246	0								0.0040004	-0.00880792	0.000792023	0.00146696	0.00209563								0.0040004	0.0106182
panel i		straight junctions				R= independent biological replicate				0.0050005	0.0132525	0.00565548	0.00288319	0.00128975	0									0.0050005	0.00566191	0.00288512	0.00129043	0								0.0050005	-0.0109757	0.000989589	0.00183283	0.0026182								0.0050005	0.0132525
		circle	square	triangle		Qualitative analyses				0.0060006	0.0158786	0.00678349	0.00345891	0.00154736	0									0.0060006	0.00679275	0.00346168	0.00154836	0								0.0060006	-0.0131302	0.00118698	0.00219837	0.00314022								0.0060006	0.0158786
	R1	20	50	60						0.0070007	0.0184969	0.00791047	0.00403432	0.00180487	0									0.0070007	0.00792307	0.00403808	0.00180622	0								0.0070007	-0.0152717	0.00138419	0.00256356	0.00366172								0.0070007	0.0184969
	R2	20	37.5	50						0.0080008	0.0211072	0.00903644	0.00460942	0.00206227	0									0.0080008	0.00905288	0.00461434	0.00206403	0								0.0080008	-0.0174003	0.00158123	0.00292841	0.00418268								0.0080008	0.0211072
	R3	25	16.7	66.7						0.0090009	0.0237097	0.0101614	0.00518421	0.00231956	0									0.0090009	0.0101822	0.00519044	0.00232179	0								0.0090009	-0.0195163	0.00177809	0.00329291	0.0047031								0.0090009	0.0237097
										0.010001	0.0263043	0.0112853	0.0057587	0.00257674	0									0.010001	0.011311	0.00576639	0.00257949	0								0.010001	-0.0216198	0.00197478	0.00365708	0.00522299								0.010001	0.0263043
										0.0110011	0.0288913	0.0124082	0.00633288	0.00283381	0									0.0110011	0.0124392	0.00634218	0.00283714	0								0.0110011	-0.023711	0.0021713	0.0040209	0.00574236								0.0110011	0.0288913
										0.0120012	0.0314705	0.0135301	0.00690676	0.00309076	0									0.0120012	0.013567	0.00691782	0.00309473	0								0.0120012	-0.0257902	0.00236763	0.00438438	0.00626119								0.0120012	0.0314705
										0.0130013	0.0340422	0.014651	0.00748032	0.00334761	0									0.0130013	0.0146942	0.0074933	0.00335226	0								0.0130013	-0.0278574	0.0025638	0.00474753	0.00677948								0.0130013	0.0340422
										0.0140014	0.0366062	0.0157708	0.00805359	0.00360435	0									0.0140014	0.0158209	0.00806863	0.00360975	0								0.0140014	-0.0299129	0.00275979	0.00511033	0.00729725								0.0140014	0.0366062
										0.0150015	0.0391628	0.0168897	0.00862654	0.00386098	0									0.0150015	0.0169472	0.00864381	0.00386717	0								0.0150015	-0.0319568	0.0029556	0.00547279	0.00781449								0.0150015	0.0391628
										0.0160016	0.0417119	0.0180075	0.00919919	0.00411749	0									0.0160016	0.0180729	0.00921884	0.00412454	0								0.0160016	-0.0339893	0.00315124	0.00583491	0.00833121								0.0160016	0.0417119
										0.0170017	0.0442535	0.0191243	0.00977153	0.0043739	0									0.0170017	0.0191981	0.00979371	0.00438186	0								0.0170017	-0.0360105	0.00334671	0.00619669	0.00884739								0.0170017	0.0442535
										0.0180018	0.0467878	0.0202401	0.0103436	0.0046302	0									0.0180018	0.0203228	0.0103684	0.00463912	0								0.0180018	-0.0380207	0.00354201	0.00655813	0.00936305								0.0180018	0.0467878
										0.0190019	0.0493148	0.021355	0.0109153	0.00488639	0									0.0190019	0.0214469	0.010943	0.00489632	0								0.0190019	-0.0400199	0.00373712	0.00691924	0.00987818								0.0190019	0.0493148
										0.020002	0.0518346	0.0224688	0.0114867	0.00514246	0									0.020002	0.0225706	0.0115174	0.00515347	0								0.020002	-0.0420084	0.00393207	0.00728001	0.0103928								0.020002	0.0518346
										0.0210021	0.0543471	0.0235816	0.0120578	0.00539843	0									0.0210021	0.0236938	0.0120917	0.00541057	0								0.0210021	-0.0439861	0.00412684	0.00764043	0.0109069								0.0210021	0.0543471
										0.0220022	0.0568525	0.0246934	0.0126287	0.00565429	0									0.0220022	0.0248164	0.0126658	0.00566761	0								0.0220022	-0.0459534	0.00432144	0.00800053	0.0114204								0.0220022	0.0568525
										0.0230023	0.0593507	0.0258042	0.0131992	0.00591004	0									0.0230023	0.0259385	0.0132397	0.0059246	0								0.0230023	-0.0479104	0.00451587	0.00836028	0.0119335								0.0230023	0.0593507
										0.0240024	0.0618419	0.026914	0.0137694	0.00616568	0									0.0240024	0.0270602	0.0138135	0.00618153	0								0.0240024	-0.0498571	0.00471013	0.0087197	0.012446								0.0240024	0.0618419
										0.0250025	0.0643261	0.0280228	0.0143393	0.0064212	0									0.0250025	0.0281813	0.0143872	0.0064384	0								0.0250025	-0.0517937	0.00490421	0.00907878	0.012958								0.0250025	0.0643261
										0.0260026	0.0668033	0.0291306	0.0149089	0.00667662	0									0.0260026	0.0293019	0.0149606	0.00669522	0								0.0260026	-0.0537204	0.00509812	0.00943753	0.0134694								0.0260026	0.0668033
										0.0270027	0.0692736	0.0302374	0.0154782	0.00693193	0									0.0270027	0.030422	0.015534	0.00695199	0								0.0270027	-0.0556372	0.00529185	0.00979594	0.0139804								0.0270027	0.0692736
										0.0280028	0.071737	0.0313432	0.0160471	0.00718713	0									0.0280028	0.0315416	0.0161072	0.0072087	0								0.0280028	-0.0575444	0.00548542	0.010154	0.0144908								0.0280028	0.071737
										0.0290029	0.0741935	0.0324481	0.0166158	0.00744221	0									0.0290029	0.0326607	0.0166802	0.00746535	0								0.0290029	-0.059442	0.00567881	0.0105118	0.0150008								0.0290029	0.0741935
										0.030003	0.0766433	0.0335519	0.0171842	0.00769719	0									0.030003	0.0337793	0.0172531	0.00772195	0								0.030003	-0.0613301	0.00587203	0.0108692	0.0155101								0.030003	0.0766433
										0.0310031	0.0790864	0.0346547	0.0177523	0.00795206	0									0.0310031	0.0348974	0.0178258	0.0079785	0								0.0310031	-0.0632088	0.00606508	0.0112262	0.016019								0.0310031	0.0790864
										0.0320032	0.0815228	0.0357566	0.01832	0.00820682	0									0.0320032	0.036015	0.0183984	0.00823499	0								0.0320032	-0.0650784	0.00625796	0.011583	0.0165274								0.0320032	0.0815228
										0.0330033	0.0839525	0.0368575	0.0188875	0.00846147	0									0.0330033	0.0371321	0.0189708	0.00849142	0								0.0330033	-0.0669388	0.00645066	0.0119394	0.0170352								0.0330033	0.0839525
										0.0340034	0.0863756	0.0379574	0.0194547	0.008716	0									0.0340034	0.0382487	0.0195431	0.0087478	0								0.0340034	-0.0687903	0.0066432	0.0122955	0.0175426								0.0340034	0.0863756
										0.0350035	0.0887921	0.0390563	0.0200215	0.00897043	0									0.0350035	0.0393647	0.0201152	0.00900413	0								0.0350035	-0.0706328	0.00683556	0.0126512	0.0180494								0.0350035	0.0887921
										0.0360036	0.0912021	0.0401542	0.0205881	0.00922475	0									0.0360036	0.0404803	0.0206871	0.0092604	0								0.0360036	-0.0724666	0.00702776	0.0130066	0.0185557								0.0360036	0.0912021
										0.0370037	0.0936057	0.0412512	0.0211543	0.00947896	0									0.0370037	0.0415954	0.0212589	0.00951661	0								0.0370037	-0.0742917	0.00721978	0.0133617	0.0190615								0.0370037	0.0936057
										0.0380038	0.0960028	0.0423471	0.0217203	0.00973306	0									0.0380038	0.0427099	0.0218306	0.00977277	0								0.0380038	-0.0761082	0.00741163	0.0137165	0.0195668								0.0380038	0.0960028
										0.0390039	0.0983935	0.0434421	0.0222859	0.00998705	0									0.0390039	0.043824	0.0224021	0.0100289	0								0.0390039	-0.0779163	0.00760332	0.0140709	0.0200716								0.0390039	0.0983935
										0.040004	0.100778	0.0445362	0.0228512	0.0102409	0									0.040004	0.0449375	0.0229735	0.0102849	0								0.040004	-0.0797159	0.00779483	0.014425	0.0205758								0.040004	0.100778
										0.0410041	0.103156	0.0456292	0.0234163	0.0104947	0									0.0410041	0.0460506	0.0235447	0.0105409	0								0.0410041	-0.0815073	0.00798617	0.0147787	0.0210796								0.0410041	0.103156
										0.0420042	0.105528	0.0467213	0.023981	0.0107484	0									0.0420042	0.0471631	0.0241157	0.0107969	0								0.0420042	-0.0832905	0.00817734	0.0151321	0.0215828								0.0420042	0.105528
										0.0430043	0.107893	0.0478124	0.0245454	0.0110019	0									0.0430043	0.0482752	0.0246866	0.0110528	0								0.0430043	-0.0850656	0.00836834	0.0154852	0.0220855								0.0430043	0.107893
										0.0440044	0.110253	0.0489025	0.0251096	0.0112553	0									0.0440044	0.0493867	0.0252573	0.0113086	0								0.0440044	-0.0868327	0.00855918	0.015838	0.0225878								0.0440044	0.110253
										0.0450045	0.112606	0.0499917	0.0256734	0.0115087	0									0.0450045	0.0504978	0.0258279	0.0115644	0								0.0450045	-0.0885919	0.00874984	0.0161905	0.0230895								0.0450045	0.112606
										0.0460046	0.114953	0.0510799	0.0262369	0.0117619	0									0.0460046	0.0516083	0.0263983	0.0118201	0								0.0460046	-0.0903432	0.00894033	0.0165426	0.0235907								0.0460046	0.114953
										0.0470047	0.117294	0.0521671	0.0268001	0.012015	0									0.0470047	0.0527184	0.0269686	0.0120757	0								0.0470047	-0.0920868	0.00913066	0.0168944	0.0240914								0.0470047	0.117294
										0.0480048	0.119629	0.0532533	0.027363	0.012268	0									0.0480048	0.0538279	0.0275388	0.0123314	0								0.0480048	-0.0938228	0.00932082	0.0172458	0.0245916								0.0480048	0.119629
										0.0490049	0.121958	0.0543386	0.0279256	0.0125209	0									0.0490049	0.054937	0.0281087	0.0125869	0								0.0490049	-0.0955512	0.0095108	0.0175969	0.0250913								0.0490049	0.121958
										0.050005	0.124281	0.055423	0.028488	0.0127737	0									0.050005	0.0560456	0.0286785	0.0128424	0								0.050005	-0.0972721	0.00970062	0.0179477	0.0255905								0.050005	0.124281
										0.0510051	0.126598	0.0565064	0.02905	0.0130263	0									0.0510051	0.0571536	0.0292482	0.0130979	0								0.0510051	-0.0989855	0.00989027	0.0182982	0.0260892								0.0510051	0.126598
										0.0520052	0.128909	0.0575888	0.0296117	0.0132789	0									0.0520052	0.0582612	0.0298177	0.0133532	0								0.0520052	-0.100692	0.0100798	0.0186484	0.0265874								0.0520052	0.128909
										0.0530053	0.131214	0.0586702	0.0301731	0.0135314	0									0.0530053	0.0593682	0.0303871	0.0136086	0								0.0530053	-0.102391	0.0102691	0.0189982	0.0270851								0.0530053	0.131214
										0.0540054	0.133514	0.0597507	0.0307342	0.0137837	0									0.0540054	0.0604748	0.0309563	0.0138639	0								0.0540054	-0.104082	0.0104582	0.0193477	0.0275823								0.0540054	0.133514
										0.0550055	0.135807	0.0608303	0.031295	0.0140359	0									0.0550055	0.0615809	0.0315254	0.0141191	0								0.0550055	-0.105767	0.0106472	0.0196969	0.028079								0.0550055	0.135807
										0.0560056	0.138095	0.0619089	0.0318555	0.0142881	0									0.0560056	0.0626864	0.0320943	0.0143743	0								0.0560056	-0.107444	0.010836	0.0200457	0.0285752								0.0560056	0.138095
										0.0570057	0.140378	0.0629865	0.0324157	0.0145401	0									0.0570057	0.0637915	0.032663	0.0146294	0								0.0570057	-0.109115	0.0110246	0.0203943	0.0290709								0.0570057	0.140378
										0.0580058	0.142654	0.0640632	0.0329756	0.014792	0									0.0580058	0.0648961	0.0332316	0.0148844	0								0.0580058	-0.110779	0.0112131	0.0207425	0.0295661								0.0580058	0.142654
										0.0590059	0.144925	0.065139	0.0335352	0.0150438	0									0.0590059	0.0660002	0.0338001	0.0151394	0								0.0590059	-0.112436	0.0114014	0.0210904	0.0300608								0.0590059	0.144925
										0.060006	0.14719	0.0662138	0.0340945	0.0152955	0									0.060006	0.0671038	0.0343684	0.0153944	0								0.060006	-0.114086	0.0115896	0.0214379	0.030555								0.060006	0.14719
										0.0610061	0.14945	0.0672876	0.0346535	0.015547	0									0.0610061	0.0682069	0.0349365	0.0156493	0								0.0610061	-0.115729	0.0117776	0.0217851	0.0310487								0.0610061	0.14945
										0.0620062	0.151704	0.0683605	0.0352122	0.0157985	0									0.0620062	0.0693095	0.0355045	0.0159041	0								0.0620062	-0.117366	0.0119654	0.0221321	0.0315419								0.0620062	0.151704
										0.0630063	0.153953	0.0694325	0.0357706	0.0160498	0									0.0630063	0.0704116	0.0360724	0.0161589	0								0.0630063	-0.118996	0.012153	0.0224787	0.0320346								0.0630063	0.153953
										0.0640064	0.156196	0.0705035	0.0363287	0.0163011	0									0.0640064	0.0715132	0.0366401	0.0164136	0								0.0640064	-0.12062	0.0123405	0.0228249	0.0325269								0.0640064	0.156196
										0.0650065	0.158433	0.0715735	0.0368865	0.0165522	0									0.0650065	0.0726143	0.0372076	0.0166683	0								0.0650065	-0.122238	0.0125278	0.0231709	0.0330186								0.0650065	0.158433
										0.0660066	0.160666	0.0726427	0.0374439	0.0168033	0									0.0660066	0.073715	0.037775	0.0169229	0								0.0660066	-0.123848	0.0127149	0.0235165	0.0335098								0.0660066	0.160666
										0.0670067	0.162893	0.0737109	0.0380011	0.0170542	0									0.0670067	0.0748151	0.0383422	0.0171775	0								0.0670067	-0.125453	0.0129019	0.0238618	0.0340006								0.0670067	0.162893
										0.0680068	0.165114	0.0747781	0.038558	0.017305	0									0.0680068	0.0759148	0.0389093	0.017432	0								0.0680068	-0.127052	0.0130887	0.0242068	0.0344908								0.0680068	0.165114
										0.0690069	0.16733	0.0758444	0.0391146	0.0175557	0									0.0690069	0.0770139	0.0394762	0.0176865	0								0.0690069	-0.128644	0.0132754	0.0245515	0.0349806								0.0690069	0.16733
										0.070007	0.169541	0.0769098	0.0396709	0.0178063	0									0.070007	0.0781126	0.040043	0.0179409	0								0.070007	-0.13023	0.0134618	0.0248958	0.0354699								0.070007	0.169541
										0.0710071	0.171747	0.0779743	0.0402269	0.0180567	0									0.0710071	0.0792108	0.0406097	0.0181952	0								0.0710071	-0.13181	0.0136482	0.0252398	0.0359587								0.0710071	0.171747
										0.0720072	0.173947	0.0790378	0.0407826	0.0183071	0									0.0720072	0.0803085	0.0411761	0.0184495	0								0.0720072	-0.133384	0.0138343	0.0255836	0.036447								0.0720072	0.173947
										0.0730073	0.176142	0.0801004	0.041338	0.0185574	0									0.0730073	0.0814056	0.0417425	0.0187037	0								0.0730073	-0.134952	0.0140203	0.025927	0.0369348								0.0730073	0.176142
										0.0740074	0.178332	0.081162	0.0418931	0.0188075	0									0.0740074	0.0825024	0.0423086	0.0189579	0								0.0740074	-0.136514	0.0142061	0.02627	0.0374221								0.0740074	0.178332
										0.0750075	0.180517	0.0822227	0.0424479	0.0190576	0									0.0750075	0.0835986	0.0428746	0.019212	0								0.0750075	-0.138071	0.0143918	0.0266128	0.037909								0.0750075	0.180517
										0.0760076	0.182697	0.0832825	0.0430024	0.0193075	0									0.0760076	0.0846943	0.0434405	0.0194661	0								0.0760076	-0.139621	0.0145773	0.0269552	0.0383953								0.0760076	0.182697
										0.0770077	0.184871	0.0843414	0.0435566	0.0195573	0									0.0770077	0.0857895	0.0440062	0.0197201	0								0.0770077	-0.141166	0.0147626	0.0272974	0.0388812								0.0770077	0.184871
										0.0780078	0.187041	0.0853994	0.0441105	0.019807	0									0.0780078	0.0868843	0.0445718	0.0199741	0								0.0780078	-0.142705	0.0149478	0.0276392	0.0393666								0.0780078	0.187041
										0.0790079	0.189205	0.0864564	0.0446641	0.0200566	0									0.0790079	0.0879785	0.0451372	0.020228	0								0.0790079	-0.144238	0.0151328	0.0279807	0.0398515								0.0790079	0.189205
										0.080008	0.191365	0.0875125	0.0452174	0.0203061	0									0.080008	0.0890723	0.0457025	0.0204819	0								0.080008	-0.145766	0.0153176	0.0283218	0.0403359								0.080008	0.191365
										0.0810081	0.19352	0.0885677	0.0457704	0.0205555	0									0.0810081	0.0901656	0.0462676	0.0207356	0								0.0810081	-0.147288	0.0155023	0.0286627	0.0408199								0.0810081	0.19352
										0.0820082	0.195669	0.0896219	0.0463231	0.0208048	0									0.0820082	0.0912584	0.0468325	0.0209894	0								0.0820082	-0.148805	0.0156868	0.0290032	0.0413033								0.0820082	0.195669
										0.0830083	0.197814	0.0906753	0.0468755	0.0210539	0									0.0830083	0.0923507	0.0473973	0.0212431	0								0.0830083	-0.150316	0.0158711	0.0293435	0.0417863								0.0830083	0.197814
										0.0840084	0.199954	0.0917277	0.0474276	0.021303	0									0.0840084	0.0934426	0.047962	0.0214967	0								0.0840084	-0.151822	0.0160553	0.0296834	0.0422688								0.0840084	0.199954
										0.0850085	0.202088	0.0927792	0.0479794	0.0215519	0									0.0850085	0.0945339	0.0485265	0.0217503	0								0.0850085	-0.153323	0.0162393	0.030023	0.0427508								0.0850085	0.202088
										0.0860086	0.204218	0.0938298	0.0485309	0.0218008	0									0.0860086	0.0956248	0.0490909	0.0220038	0								0.0860086	-0.154818	0.0164232	0.0303623	0.0432324								0.0860086	0.204218
										0.0870087	0.206344	0.0948795	0.0490822	0.0220495	0									0.0870087	0.0967151	0.0496551	0.0222573	0								0.0870087	-0.156308	0.0166069	0.0307012	0.0437134								0.0870087	0.206344
										0.0880088	0.208464	0.0959282	0.0496331	0.0222981	0									0.0880088	0.097805	0.0502191	0.0225107	0								0.0880088	-0.157792	0.0167904	0.0310399	0.044194								0.0880088	0.208464
										0.0890089	0.21058	0.0969761	0.0501837	0.0225466	0									0.0890089	0.0988944	0.050783	0.022764	0								0.0890089	-0.159272	0.0169738	0.0313783	0.0446741								0.0890089	0.21058
										0.090009	0.212691	0.098023	0.050734	0.022795	0									0.090009	0.0999833	0.0513468	0.0230173	0								0.090009	-0.160746	0.017157	0.0317163	0.0451538								0.090009	0.212691
										0.0910091	0.214797	0.0990691	0.051284	0.0230433	0									0.0910091	0.101072	0.0519104	0.0232706	0								0.0910091	-0.162215	0.01734	0.032054	0.0456329								0.0910091	0.214797
										0.0920092	0.216898	0.100114	0.0518338	0.0232915	0									0.0920092	0.10216	0.0524738	0.0235238	0								0.0920092	-0.16368	0.0175229	0.0323914	0.0461116								0.0920092	0.216898
										0.0930093	0.218995	0.101158	0.0523832	0.0235395	0									0.0930093	0.103247	0.0530371	0.0237769	0								0.0930093	-0.165139	0.0177056	0.0327285	0.0465898								0.0930093	0.218995
										0.0940094	0.221087	0.102202	0.0529323	0.0237875	0									0.0940094	0.104334	0.0536002	0.02403	0								0.0940094	-0.166593	0.0178882	0.0330653	0.0470676								0.0940094	0.221087
										0.0950095	0.223175	0.103244	0.0534812	0.0240354	0									0.0950095	0.105421	0.0541632	0.024283	0								0.0950095	-0.168042	0.0180706	0.0334018	0.0475448								0.0950095	0.223175
										0.0960096	0.225258	0.104286	0.0540297	0.0242831	0									0.0960096	0.106507	0.0547261	0.024536	0								0.0960096	-0.169487	0.0182528	0.033738	0.0480216								0.0960096	0.225258
										0.0970097	0.227336	0.105326	0.0545779	0.0245307	0									0.0970097	0.107592	0.0552888	0.0247889	0								0.0970097	-0.170926	0.0184349	0.0340738	0.0484979								0.0970097	0.227336
										0.0980098	0.22941	0.106366	0.0551259	0.0247783	0									0.0980098	0.108677	0.0558513	0.0250418	0								0.0980098	-0.172361	0.0186168	0.0344094	0.0489738								0.0980098	0.22941
										0.0990099	0.231479	0.107405	0.0556735	0.0250257	0									0.0990099	0.109762	0.0564137	0.0252946	0								0.0990099	-0.173791	0.0187985	0.0347446	0.0494492								0.0990099	0.231479
										0.10001	0.233544	0.108443	0.0562209	0.025273	0									0.10001	0.110846	0.0569759	0.0255474	0								0.10001	-0.175216	0.0189801	0.0350796	0.0499241								0.10001	0.233544
										0.10101	0.235605	0.10948	0.0567679	0.0255202	0									0.10101	0.11193	0.057538	0.0258001	0								0.10101	-0.176636	0.0191616	0.0354142	0.0503985								0.10101	0.235605
										0.10201	0.237661	0.110516	0.0573147	0.0257673	0									0.10201	0.113013	0.0580999	0.0260527	0								0.10201	-0.178052	0.0193428	0.0357485	0.0508725								0.10201	0.237661
										0.10301	0.239712	0.111551	0.0578612	0.0260142	0									0.10301	0.114095	0.0586617	0.0263053	0								0.10301	-0.179463	0.0195239	0.0360825	0.051346								0.10301	0.239712
										0.10401	0.241759	0.112585	0.0584073	0.0262611	0									0.10401	0.115178	0.0592233	0.0265578	0								0.10401	-0.180869	0.0197049	0.0364162	0.051819								0.10401	0.241759
										0.105011	0.243802	0.113619	0.0589532	0.0265079	0									0.105011	0.116259	0.0597848	0.0268103	0								0.105011	-0.182271	0.0198857	0.0367496	0.0522916								0.105011	0.243802
										0.106011	0.24584	0.114651	0.0594988	0.0267545	0									0.106011	0.11734	0.0603462	0.0270627	0								0.106011	-0.183669	0.0200663	0.0370827	0.0527637								0.106011	0.24584
										0.107011	0.247874	0.115683	0.0600441	0.027001	0									0.107011	0.118421	0.0609073	0.0273151	0								0.107011	-0.185062	0.0202468	0.0374155	0.0532353								0.107011	0.247874
										0.108011	0.249904	0.116714	0.0605891	0.0272475	0									0.108011	0.119501	0.0614684	0.0275674	0								0.108011	-0.18645	0.0204271	0.037748	0.0537065								0.108011	0.249904
										0.109011	0.251929	0.117744	0.0611337	0.0274938	0									0.109011	0.120581	0.0620292	0.0278197	0								0.109011	-0.187834	0.0206072	0.0380801	0.0541772								0.109011	0.251929
										0.110011	0.25395	0.118773	0.0616781	0.02774	0									0.110011	0.121661	0.06259	0.0280719	0								0.110011	-0.189214	0.0207872	0.038412	0.0546475								0.110011	0.25395
										0.111011	0.255967	0.119801	0.0622222	0.0279861	0									0.111011	0.122739	0.0631505	0.028324	0								0.111011	-0.190589	0.0209671	0.0387435	0.0551172								0.111011	0.255967
										0.112011	0.257979	0.120828	0.062766	0.0282321	0									0.112011	0.123818	0.063711	0.0285761	0								0.112011	-0.19196	0.0211467	0.0390748	0.0555866								0.112011	0.257979
										0.113011	0.259988	0.121854	0.0633096	0.028478	0									0.113011	0.124896	0.0642712	0.0288282	0								0.113011	-0.193326	0.0213262	0.0394058	0.0560554								0.113011	0.259988
										0.114011	0.261992	0.12288	0.0638528	0.0287237	0									0.114011	0.125973	0.0648314	0.0290801	0								0.114011	-0.194688	0.0215056	0.0397364	0.0565238								0.114011	0.261992
										0.115012	0.263992	0.123904	0.0643957	0.0289694	0									0.115012	0.12705	0.0653913	0.0293321	0								0.115012	-0.196046	0.0216848	0.0400667	0.0569918								0.115012	0.263992
										0.116012	0.265988	0.124928	0.0649383	0.029215	0									0.116012	0.128126	0.0659512	0.0295839	0								0.116012	-0.1974	0.0218638	0.0403968	0.0574592								0.116012	0.265988
										0.117012	0.267979	0.125951	0.0654806	0.0294604	0									0.117012	0.129202	0.0665108	0.0298358	0								0.117012	-0.19875	0.0220427	0.0407265	0.0579262								0.117012	0.267979
										0.118012	0.269967	0.126973	0.0660227	0.0297058	0									0.118012	0.130278	0.0670704	0.0300875	0								0.118012	-0.200095	0.0222214	0.0410559	0.0583928								0.118012	0.269967
										0.119012	0.27195	0.127994	0.0665644	0.029951	0									0.119012	0.131353	0.0676297	0.0303392	0								0.119012	-0.201437	0.0224	0.0413851	0.0588589								0.119012	0.27195
										0.120012	0.27393	0.129014	0.0671059	0.0301961	0									0.120012	0.132428	0.068189	0.0305909	0								0.120012	-0.202774	0.0225784	0.0417139	0.0593246								0.120012	0.27393
										0.121012	0.275905	0.130034	0.067647	0.0304411	0									0.121012	0.133502	0.068748	0.0308425	0								0.121012	-0.204107	0.0227567	0.0420424	0.0597897								0.121012	0.275905
										0.122012	0.277876	0.131052	0.0681879	0.030686	0									0.122012	0.134575	0.0693069	0.0310941	0								0.122012	-0.205436	0.0229347	0.0423707	0.0602545								0.122012	0.277876
										0.123012	0.279844	0.13207	0.0687285	0.0309308	0									0.123012	0.135648	0.0698657	0.0313455	0								0.123012	-0.206761	0.0231127	0.0426986	0.0607187								0.123012	0.279844
										0.124012	0.281807	0.133086	0.0692687	0.0311755	0									0.124012	0.136721	0.0704243	0.031597	0								0.124012	-0.208083	0.0232905	0.0430262	0.0611826								0.124012	0.281807
										0.125013	0.283766	0.134102	0.0698087	0.0314201	0									0.125013	0.137793	0.0709828	0.0318484	0								0.125013	-0.2094	0.0234681	0.0433535	0.0616459								0.125013	0.283766
										0.126013	0.285722	0.135117	0.0703484	0.0316645	0									0.126013	0.138865	0.0715411	0.0320997	0								0.126013	-0.210713	0.0236455	0.0436805	0.0621089								0.126013	0.285722
										0.127013	0.287673	0.136131	0.0708878	0.0319089	0									0.127013	0.139936	0.0720993	0.032351	0								0.127013	-0.212022	0.0238228	0.0440073	0.0625713								0.127013	0.287673
										0.128013	0.28962	0.137145	0.0714269	0.0321531	0									0.128013	0.141007	0.0726573	0.0326022	0								0.128013	-0.213328	0.024	0.0443337	0.0630333								0.128013	0.28962
										0.129013	0.291564	0.138157	0.0719657	0.0323973	0									0.129013	0.142077	0.0732152	0.0328533	0								0.129013	-0.214629	0.024177	0.0446598	0.0634949								0.129013	0.291564
										0.130013	0.293504	0.139168	0.0725042	0.0326413	0									0.130013	0.143147	0.0737729	0.0331045	0								0.130013	-0.215927	0.0243538	0.0449856	0.063956								0.130013	0.293504
										0.131013	0.29544	0.140179	0.0730424	0.0328852	0									0.131013	0.144216	0.0743305	0.0333555	0								0.131013	-0.217221	0.0245305	0.0453112	0.0644166								0.131013	0.29544
										0.132013	0.297372	0.141189	0.0735803	0.033129	0									0.132013	0.145285	0.0748879	0.0336065	0								0.132013	-0.218511	0.024707	0.0456364	0.0648768								0.132013	0.297372
										0.133013	0.2993	0.142198	0.074118	0.0333727	0									0.133013	0.146354	0.0754452	0.0338574	0								0.133013	-0.219798	0.0248834	0.0459613	0.0653366								0.133013	0.2993
										0.134013	0.301224	0.143206	0.0746553	0.0336163	0									0.134013	0.147422	0.0760023	0.0341083	0								0.134013	-0.221081	0.0250596	0.046286	0.0657959								0.134013	0.301224
										0.135014	0.303145	0.144213	0.0751924	0.0338598	0									0.135014	0.148489	0.0765592	0.0343592	0								0.135014	-0.22236	0.0252357	0.0466103	0.0662548								0.135014	0.303145
										0.136014	0.305061	0.14522	0.0757291	0.0341032	0									0.136014	0.149556	0.0771161	0.0346099	0								0.136014	-0.223635	0.0254116	0.0469343	0.0667132								0.136014	0.305061
										0.137014	0.306974	0.146225	0.0762656	0.0343464	0									0.137014	0.150623	0.0776727	0.0348607	0								0.137014	-0.224907	0.0255873	0.0472581	0.0671711								0.137014	0.306974
										0.138014	0.308884	0.14723	0.0768018	0.0345896	0									0.138014	0.151689	0.0782292	0.0351113	0								0.138014	-0.226175	0.0257629	0.0475815	0.0676286								0.138014	0.308884
										0.139014	0.310789	0.148234	0.0773376	0.0348326	0									0.139014	0.152754	0.0787856	0.035362	0								0.139014	-0.227439	0.0259383	0.0479047	0.0680857								0.139014	0.310789
										0.140014	0.312691	0.149237	0.0778732	0.0350756	0									0.140014	0.15382	0.0793418	0.0356125	0								0.140014	-0.2287	0.0261136	0.0482275	0.0685423								0.140014	0.312691
										0.141014	0.314589	0.150239	0.0784085	0.0353184	0									0.141014	0.154884	0.0798979	0.035863	0								0.141014	-0.229957	0.0262887	0.0485501	0.0689985								0.141014	0.314589
										0.142014	0.316483	0.15124	0.0789435	0.0355611	0									0.142014	0.155949	0.0804538	0.0361135	0								0.142014	-0.231211	0.0264637	0.0488723	0.0694542								0.142014	0.316483
										0.143014	0.318374	0.15224	0.0794782	0.0358037	0									0.143014	0.157012	0.0810096	0.0363639	0								0.143014	-0.232461	0.0266385	0.0491943	0.0699095								0.143014	0.318374
										0.144014	0.320261	0.15324	0.0800126	0.0360462	0									0.144014	0.158076	0.0815652	0.0366142	0								0.144014	-0.233708	0.0268132	0.049516	0.0703644								0.144014	0.320261
										0.145015	0.322145	0.154239	0.0805468	0.0362886	0									0.145015	0.159138	0.0821207	0.0368645	0								0.145015	-0.234951	0.0269877	0.0498374	0.0708188								0.145015	0.322145
										0.146015	0.324025	0.155236	0.0810806	0.0365309	0									0.146015	0.160201	0.082676	0.0371147	0								0.146015	-0.236191	0.0271621	0.0501585	0.0712728								0.146015	0.324025
										0.147015	0.325901	0.156233	0.0816142	0.0367731	0									0.147015	0.161263	0.0832312	0.0373649	0								0.147015	-0.237427	0.0273363	0.0504793	0.0717263								0.147015	0.325901
										0.148015	0.327774	0.15723	0.0821474	0.0370151	0									0.148015	0.162324	0.0837862	0.037615	0								0.148015	-0.23866	0.0275103	0.0507998	0.0721794								0.148015	0.327774
										0.149015	0.329643	0.158225	0.0826804	0.0372571	0									0.149015	0.163385	0.0843411	0.0378651	0								0.149015	-0.23989	0.0276842	0.05112	0.072632								0.149015	0.329643
										0.150015	0.331508	0.159219	0.083213	0.0374989	0									0.150015	0.164445	0.0848958	0.0381151	0								0.150015	-0.241116	0.0278579	0.0514399	0.0730842								0.150015	0.331508
										0.151015	0.333371	0.160213	0.0837454	0.0377407	0									0.151015	0.165506	0.0854504	0.0383651	0								0.151015	-0.242339	0.0280315	0.0517595	0.073536								0.151015	0.333371
										0.152015	0.335229	0.161206	0.0842775	0.0379823	0									0.152015	0.166565	0.0860048	0.038615	0								0.152015	-0.243558	0.028205	0.0520788	0.0739873								0.152015	0.335229
										0.153015	0.337084	0.162198	0.0848093	0.0382238	0									0.153015	0.167624	0.0865591	0.0388648	0								0.153015	-0.244774	0.0283782	0.0523979	0.0744382								0.153015	0.337084
										0.154015	0.338936	0.163189	0.0853408	0.0384652	0									0.154015	0.168683	0.0871132	0.0391146	0								0.154015	-0.245987	0.0285514	0.0527166	0.0748886								0.154015	0.338936
										0.155016	0.340784	0.164179	0.085872	0.0387065	0									0.155016	0.169741	0.0876672	0.0393643	0								0.155016	-0.247197	0.0287244	0.0530351	0.0753386								0.155016	0.340784
										0.156016	0.342628	0.165169	0.086403	0.0389477	0									0.156016	0.170799	0.088221	0.039614	0								0.156016	-0.248403	0.0288972	0.0533533	0.0757882								0.156016	0.342628
										0.157016	0.344469	0.166157	0.0869336	0.0391888	0									0.157016	0.171856	0.0887747	0.0398637	0								0.157016	-0.249606	0.0290698	0.0536711	0.0762374								0.157016	0.344469
										0.158016	0.346307	0.167145	0.087464	0.0394298	0									0.158016	0.172913	0.0893282	0.0401132	0								0.158016	-0.250806	0.0292424	0.0539887	0.0766861								0.158016	0.346307
										0.159016	0.348142	0.168132	0.087994	0.0396707	0									0.159016	0.173969	0.0898816	0.0403628	0								0.159016	-0.252003	0.0294147	0.054306	0.0771343								0.159016	0.348142
										0.160016	0.349972	0.169118	0.0885238	0.0399114	0									0.160016	0.175025	0.0904348	0.0406122	0								0.160016	-0.253196	0.0295869	0.054623	0.0775822								0.160016	0.349972
										0.161016	0.3518	0.170104	0.0890533	0.0401521	0									0.161016	0.17608	0.0909879	0.0408616	0								0.161016	-0.254387	0.029759	0.0549398	0.0780296								0.161016	0.3518
										0.162016	0.353624	0.171088	0.0895824	0.0403926	0									0.162016	0.177135	0.0915408	0.041111	0								0.162016	-0.255574	0.0299309	0.0552562	0.0784765								0.162016	0.353624
										0.163016	0.355445	0.172072	0.0901113	0.0406331	0									0.163016	0.17819	0.0920936	0.0413603	0								0.163016	-0.256758	0.0301027	0.0555723	0.0789231								0.163016	0.355445
										0.164016	0.357262	0.173055	0.09064	0.0408734	0									0.164016	0.179244	0.0926462	0.0416095	0								0.164016	-0.257939	0.0302743	0.0558882	0.0793692								0.164016	0.357262
										0.165017	0.359076	0.174037	0.0911683	0.0411136	0									0.165017	0.180297	0.0931987	0.0418587	0								0.165017	-0.259117	0.0304457	0.0562038	0.0798149								0.165017	0.359076
										0.166017	0.360887	0.175018	0.0916963	0.0413537	0									0.166017	0.181351	0.093751	0.0421079	0								0.166017	-0.260292	0.030617	0.056519	0.0802601								0.166017	0.360887
										0.167017	0.362695	0.175998	0.092224	0.0415937	0									0.167017	0.182403	0.0943032	0.0423569	0								0.167017	-0.261463	0.0307882	0.056834	0.0807049								0.167017	0.362695
										0.168017	0.364499	0.176978	0.0927515	0.0418336	0									0.168017	0.183455	0.0948552	0.042606	0								0.168017	-0.262632	0.0309592	0.0571487	0.0811493								0.168017	0.364499
										0.169017	0.3663	0.177956	0.0932787	0.0420734	0									0.169017	0.184507	0.0954071	0.0428549	0								0.169017	-0.263798	0.0311301	0.0574632	0.0815933								0.169017	0.3663
										0.170017	0.368098	0.178934	0.0938055	0.042313	0									0.170017	0.185558	0.0959589	0.0431039	0								0.170017	-0.264961	0.0313008	0.0577773	0.0820368								0.170017	0.368098
										0.171017	0.369892	0.179911	0.0943321	0.0425526	0									0.171017	0.186609	0.0965104	0.0433527	0								0.171017	-0.26612	0.0314713	0.0580911	0.0824799								0.171017	0.369892
										0.172017	0.371683	0.180887	0.0948584	0.042792	0									0.172017	0.18766	0.0970619	0.0436015	0								0.172017	-0.267277	0.0316417	0.0584047	0.0829226								0.172017	0.371683
										0.173017	0.373471	0.181863	0.0953844	0.0430314	0									0.173017	0.188709	0.0976132	0.0438503	0								0.173017	-0.268431	0.031812	0.058718	0.0833648								0.173017	0.373471
										0.174017	0.375256	0.182837	0.0959101	0.0432706	0									0.174017	0.189759	0.0981643	0.044099	0								0.174017	-0.269582	0.0319821	0.059031	0.0838066								0.174017	0.375256
										0.175018	0.377037	0.183811	0.0964356	0.0435098	0									0.175018	0.190808	0.0987153	0.0443476	0								0.175018	-0.27073	0.032152	0.0593437	0.084248								0.175018	0.377037
										0.176018	0.378816	0.184784	0.0969607	0.0437488	0									0.176018	0.191856	0.0992661	0.0445962	0								0.176018	-0.271875	0.0323218	0.0596561	0.084689								0.176018	0.378816
										0.177018	0.380591	0.185756	0.0974856	0.0439877	0									0.177018	0.192905	0.0998168	0.0448447	0								0.177018	-0.273017	0.0324915	0.0599682	0.0851295								0.177018	0.380591
										0.178018	0.382363	0.186728	0.0980101	0.0442265	0									0.178018	0.193952	0.100367	0.0450932	0								0.178018	-0.274156	0.032661	0.0602801	0.0855696								0.178018	0.382363
										0.179018	0.384132	0.187698	0.0985344	0.0444652	0									0.179018	0.194999	0.100918	0.0453417	0								0.179018	-0.275293	0.0328303	0.0605917	0.0860093								0.179018	0.384132
										0.180018	0.385898	0.188668	0.0990584	0.0447038	0									0.180018	0.196046	0.101468	0.04559	0								0.180018	-0.276426	0.0329995	0.060903	0.0864486								0.180018	0.385898
										0.181018	0.38766	0.189637	0.0995821	0.0449422	0									0.181018	0.197092	0.102018	0.0458383	0								0.181018	-0.277557	0.0331686	0.061214	0.0868875								0.181018	0.38766
										0.182018	0.38942	0.190605	0.100106	0.0451806	0									0.182018	0.198138	0.102568	0.0460866	0								0.182018	-0.278685	0.0333375	0.0615247	0.0873259								0.182018	0.38942
										0.183018	0.391176	0.191572	0.100629	0.0454189	0									0.183018	0.199183	0.103118	0.0463348	0								0.183018	-0.27981	0.0335062	0.0618351	0.0877639								0.183018	0.391176
										0.184018	0.39293	0.192539	0.101151	0.045657	0									0.184018	0.200228	0.103668	0.046583	0								0.184018	-0.280932	0.0336748	0.0621453	0.0882015								0.184018	0.39293
										0.185019	0.39468	0.193505	0.101674	0.0458951	0									0.185019	0.201273	0.104217	0.0468311	0								0.185019	-0.282052	0.0338433	0.0624552	0.0886386								0.185019	0.39468
										0.186019	0.396427	0.194469	0.102196	0.046133	0									0.186019	0.202317	0.104766	0.0470791	0								0.186019	-0.283168	0.0340116	0.0627648	0.0890754								0.186019	0.396427
										0.187019	0.398172	0.195434	0.102718	0.0463708	0									0.187019	0.20336	0.105316	0.0473271	0								0.187019	-0.284283	0.0341798	0.0630741	0.0895117								0.187019	0.398172
										0.188019	0.399913	0.196397	0.10324	0.0466085	0									0.188019	0.204403	0.105865	0.047575	0								0.188019	-0.285394	0.0343478	0.0633831	0.0899476								0.188019	0.399913
										0.189019	0.401651	0.197359	0.103761	0.0468461	0									0.189019	0.205446	0.106414	0.0478229	0								0.189019	-0.286502	0.0345157	0.0636919	0.0903831								0.189019	0.401651
										0.190019	0.403386	0.198321	0.104282	0.0470836	0									0.190019	0.206488	0.106962	0.0480707	0								0.190019	-0.287608	0.0346834	0.0640003	0.0908182								0.190019	0.403386
										0.191019	0.405118	0.199282	0.104803	0.047321	0									0.191019	0.20753	0.107511	0.0483185	0								0.191019	-0.288712	0.0348509	0.0643085	0.0912528								0.191019	0.405118
										0.192019	0.406847	0.200242	0.105324	0.0475583	0									0.192019	0.208571	0.108059	0.0485662	0								0.192019	-0.289812	0.0350184	0.0646165	0.0916871								0.192019	0.406847
										0.193019	0.408573	0.201201	0.105844	0.0477955	0									0.193019	0.209612	0.108608	0.0488139	0								0.193019	-0.29091	0.0351856	0.0649241	0.0921209								0.193019	0.408573
										0.194019	0.410296	0.20216	0.106364	0.0480325	0									0.194019	0.210653	0.109156	0.0490615	0								0.194019	-0.292005	0.0353528	0.0652314	0.0925543								0.194019	0.410296
										0.19502	0.412017	0.203117	0.106884	0.0482695	0									0.19502	0.211692	0.109704	0.049309	0								0.19502	-0.293098	0.0355198	0.0655385	0.0929873								0.19502	0.412017
										0.19602	0.413734	0.204074	0.107403	0.0485063	0									0.19602	0.212732	0.110252	0.0495565	0								0.19602	-0.294188	0.0356866	0.0658453	0.0934199								0.19602	0.413734
										0.19702	0.415448	0.20503	0.107922	0.0487431	0									0.19702	0.213771	0.1108	0.0498039	0								0.19702	-0.295275	0.0358533	0.0661519	0.093852								0.19702	0.415448
										0.19802	0.41716	0.205986	0.108441	0.0489797	0									0.19802	0.21481	0.111347	0.0500513	0								0.19802	-0.29636	0.0360198	0.0664581	0.0942838								0.19802	0.41716
										0.19902	0.418868	0.20694	0.10896	0.0492162	0									0.19902	0.215848	0.111895	0.0502987	0								0.19902	-0.297442	0.0361862	0.0667641	0.0947151								0.19902	0.418868
										0.20002	0.420574	0.207894	0.109478	0.0494526	0									0.20002	0.216885	0.112442	0.0505459	0								0.20002	-0.298522	0.0363525	0.0670698	0.095146								0.20002	0.420574
										0.20102	0.422277	0.208847	0.109996	0.0496889	0									0.20102	0.217923	0.112989	0.0507932	0								0.20102	-0.299599	0.0365186	0.0673752	0.0955765								0.20102	0.422277
										0.20202	0.423977	0.209799	0.110514	0.0499251	0									0.20202	0.218959	0.113536	0.0510403	0								0.20202	-0.300674	0.0366845	0.0676803	0.0960066								0.20202	0.423977
										0.20302	0.425674	0.21075	0.111031	0.0501612	0									0.20302	0.219996	0.114083	0.0512874	0								0.20302	-0.301746	0.0368503	0.0679852	0.0964363								0.20302	0.425674
										0.20402	0.427368	0.211701	0.111548	0.0503972	0									0.20402	0.221032	0.114629	0.0515345	0								0.20402	-0.302815	0.037016	0.0682897	0.0968656								0.20402	0.427368
										0.205021	0.429059	0.212651	0.112065	0.0506331	0									0.205021	0.222067	0.115176	0.0517815	0								0.205021	-0.303882	0.0371815	0.0685941	0.0972945								0.205021	0.429059
										0.206021	0.430747	0.213599	0.112581	0.0508688	0									0.206021	0.223102	0.115722	0.0520285	0								0.206021	-0.304947	0.0373469	0.0688981	0.0977229								0.206021	0.430747
										0.207021	0.432433	0.214548	0.113098	0.0511045	0									0.207021	0.224137	0.116269	0.0522753	0								0.207021	-0.306009	0.0375121	0.0692018	0.098151								0.207021	0.432433
										0.208021	0.434116	0.215495	0.113614	0.05134	0									0.208021	0.225171	0.116815	0.0525222	0								0.208021	-0.307068	0.0376772	0.0695053	0.0985786								0.208021	0.434116
										0.209021	0.435796	0.216442	0.114129	0.0515754	0									0.209021	0.226204	0.117361	0.052769	0								0.209021	-0.308125	0.0378421	0.0698085	0.0990059								0.209021	0.435796
										0.210021	0.437473	0.217388	0.114645	0.0518108	0									0.210021	0.227238	0.117906	0.0530157	0								0.210021	-0.30918	0.0380069	0.0701115	0.0994327								0.210021	0.437473
										0.211021	0.439148	0.218333	0.11516	0.052046	0									0.211021	0.22827	0.118452	0.0532624	0								0.211021	-0.310232	0.0381716	0.0704141	0.0998591								0.211021	0.439148
										0.212021	0.440819	0.219277	0.115675	0.0522811	0									0.212021	0.229303	0.118998	0.053509	0								0.212021	-0.311282	0.0383361	0.0707165	0.100285								0.212021	0.440819
										0.213021	0.442488	0.22022	0.116189	0.0525161	0									0.213021	0.230335	0.119543	0.0537556	0								0.213021	-0.312329	0.0385004	0.0710186	0.100711								0.213021	0.442488
										0.214021	0.444154	0.221163	0.116704	0.052751	0									0.214021	0.231366	0.120088	0.0540021	0								0.214021	-0.313374	0.0386646	0.0713205	0.101136								0.214021	0.444154
										0.215022	0.445818	0.222105	0.117217	0.0529858	0									0.215022	0.232397	0.120633	0.0542485	0								0.215022	-0.314417	0.0388287	0.071622	0.101561								0.215022	0.445818
										0.216022	0.447478	0.223046	0.117731	0.0532205	0									0.216022	0.233428	0.121178	0.0544949	0								0.216022	-0.315457	0.0389926	0.0719233	0.101985								0.216022	0.447478
										0.217022	0.449136	0.223987	0.118245	0.053455	0									0.217022	0.234458	0.121723	0.0547413	0								0.217022	-0.316495	0.0391564	0.0722244	0.102409								0.217022	0.449136
										0.218022	0.450791	0.224926	0.118758	0.0536895	0									0.218022	0.235487	0.122267	0.0549876	0								0.218022	-0.31753	0.03932	0.0725251	0.102833								0.218022	0.450791
										0.219022	0.452444	0.225865	0.119271	0.0539238	0									0.219022	0.236517	0.122812	0.0552338	0								0.219022	-0.318564	0.0394835	0.0728256	0.103256								0.219022	0.452444
										0.220022	0.454094	0.226803	0.119783	0.0541581	0									0.220022	0.237545	0.123356	0.05548	0								0.220022	-0.319594	0.0396469	0.0731258	0.103679								0.220022	0.454094
										0.221022	0.455741	0.22774	0.120295	0.0543922	0									0.221022	0.238574	0.1239	0.0557261	0								0.221022	-0.320623	0.0398101	0.0734257	0.104101								0.221022	0.455741
										0.222022	0.457385	0.228677	0.120807	0.0546262	0									0.222022	0.239602	0.124444	0.0559722	0								0.222022	-0.321649	0.0399731	0.0737254	0.104523								0.222022	0.457385
										0.223022	0.459027	0.229613	0.121319	0.0548602	0									0.223022	0.240629	0.124988	0.0562182	0								0.223022	-0.322673	0.0401361	0.0740248	0.104945								0.223022	0.459027
										0.224022	0.460666	0.230548	0.121831	0.055094	0									0.224022	0.241656	0.125532	0.0564642	0								0.224022	-0.323695	0.0402988	0.0743239	0.105366								0.224022	0.460666
										0.225023	0.462303	0.231482	0.122342	0.0553277	0									0.225023	0.242683	0.126076	0.0567101	0								0.225023	-0.324714	0.0404615	0.0746228	0.105787								0.225023	0.462303
										0.226023	0.463937	0.232415	0.122853	0.0555613	0									0.226023	0.243709	0.126619	0.056956	0								0.226023	-0.325731	0.0406239	0.0749214	0.106207								0.226023	0.463937
										0.227023	0.465568	0.233348	0.123363	0.0557947	0									0.227023	0.244735	0.127162	0.0572018	0								0.227023	-0.326746	0.0407863	0.0752197	0.106627								0.227023	0.465568
										0.228023	0.467197	0.23428	0.123873	0.0560281	0									0.228023	0.24576	0.127706	0.0574475	0								0.228023	-0.327758	0.0409485	0.0755177	0.107046								0.228023	0.467197
										0.229023	0.468823	0.235211	0.124383	0.0562614	0									0.229023	0.246785	0.128249	0.0576932	0								0.229023	-0.328768	0.0411106	0.0758155	0.107466								0.229023	0.468823
										0.230023	0.470446	0.236142	0.124893	0.0564945	0									0.230023	0.247809	0.128791	0.0579388	0								0.230023	-0.329776	0.0412725	0.076113	0.107884								0.230023	0.470446
										0.231023	0.472067	0.237071	0.125403	0.0567276	0									0.231023	0.248833	0.129334	0.0581844	0								0.231023	-0.330782	0.0414342	0.0764103	0.108303								0.231023	0.472067
										0.232023	0.473685	0.238	0.125912	0.0569605	0									0.232023	0.249856	0.129877	0.0584299	0								0.232023	-0.331786	0.0415959	0.0767072	0.108721								0.232023	0.473685
										0.233023	0.475301	0.238928	0.126421	0.0571934	0									0.233023	0.250879	0.130419	0.0586754	0								0.233023	-0.332787	0.0417574	0.0770039	0.109138								0.233023	0.475301
										0.234023	0.476914	0.239855	0.126929	0.0574261	0									0.234023	0.251902	0.130961	0.0589208	0								0.234023	-0.333786	0.0419187	0.0773004	0.109556								0.234023	0.476914
										0.235024	0.478524	0.240782	0.127438	0.0576587	0									0.235024	0.252924	0.131503	0.0591662	0								0.235024	-0.334783	0.0420799	0.0775966	0.109972								0.235024	0.478524
										0.236024	0.480132	0.241708	0.127946	0.0578912	0									0.236024	0.253946	0.132045	0.0594115	0								0.236024	-0.335778	0.042241	0.0778925	0.110389								0.236024	0.480132
										0.237024	0.481738	0.242633	0.128453	0.0581236	0									0.237024	0.254967	0.132587	0.0596568	0								0.237024	-0.336771	0.0424019	0.0781881	0.110805								0.237024	0.481738
										0.238024	0.483341	0.243557	0.128961	0.0583559	0									0.238024	0.255988	0.133129	0.059902	0								0.238024	-0.337762	0.0425627	0.0784835	0.11122								0.238024	0.483341
										0.239024	0.484941	0.244481	0.129468	0.0585881	0									0.239024	0.257009	0.13367	0.0601471	0								0.239024	-0.33875	0.0427233	0.0787786	0.111636								0.239024	0.484941
										0.240024	0.486539	0.245404	0.129975	0.0588202	0									0.240024	0.258029	0.134212	0.0603922	0								0.240024	-0.339736	0.0428838	0.0790734	0.112051								0.240024	0.486539
										0.241024	0.488134	0.246326	0.130481	0.0590522	0									0.241024	0.259048	0.134753	0.0606372	0								0.241024	-0.34072	0.0430442	0.079368	0.112465								0.241024	0.488134
										0.242024	0.489727	0.247247	0.130988	0.059284	0									0.242024	0.260067	0.135294	0.0608822	0								0.242024	-0.341702	0.0432044	0.0796623	0.112879								0.242024	0.489727
										0.243024	0.491318	0.248167	0.131494	0.0595158	0									0.243024	0.261086	0.135835	0.0611271	0								0.243024	-0.342682	0.0433645	0.0799563	0.113293								0.243024	0.491318
										0.244024	0.492906	0.249087	0.132	0.0597474	0									0.244024	0.262104	0.136376	0.061372	0								0.244024	-0.34366	0.0435244	0.0802501	0.113706								0.244024	0.492906
										0.245025	0.494491	0.250006	0.132505	0.059979	0									0.245025	0.263122	0.136916	0.0616168	0								0.245025	-0.344636	0.0436842	0.0805436	0.114119								0.245025	0.494491
										0.246025	0.496074	0.250924	0.13301	0.0602104	0									0.246025	0.264139	0.137457	0.0618616	0								0.246025	-0.345609	0.0438439	0.0808369	0.114531								0.246025	0.496074
										0.247025	0.497655	0.251842	0.133515	0.0604417	0									0.247025	0.265156	0.137997	0.0621063	0								0.247025	-0.346581	0.0440034	0.0811299	0.114943								0.247025	0.497655
										0.248025	0.499233	0.252759	0.13402	0.0606729	0									0.248025	0.266173	0.138537	0.062351	0								0.248025	-0.34755	0.0441628	0.0814226	0.115355								0.248025	0.499233
										0.249025	0.500808	0.253675	0.134524	0.060904	0									0.249025	0.267189	0.139078	0.0625956	0								0.249025	-0.348518	0.044322	0.0817151	0.115766								0.249025	0.500808
										0.250025	0.502382	0.25459	0.135028	0.061135	0									0.250025	0.268204	0.139617	0.0628401	0								0.250025	-0.349483	0.0444811	0.0820073	0.116177								0.250025	0.502382
										0.251025	0.503952	0.255505	0.135532	0.0613659	0									0.251025	0.26922	0.140157	0.0630846	0								0.251025	-0.350447	0.04464	0.0822992	0.116588								0.251025	0.503952
										0.252025	0.505521	0.256418	0.136036	0.0615967	0									0.252025	0.270234	0.140697	0.063329	0								0.252025	-0.351408	0.0447989	0.0825909	0.116998								0.252025	0.505521
										0.253025	0.507087	0.257331	0.136539	0.0618274	0									0.253025	0.271249	0.141236	0.0635734	0								0.253025	-0.352367	0.0449575	0.0828823	0.117408								0.253025	0.507087
										0.254025	0.50865	0.258244	0.137042	0.0620579	0									0.254025	0.272263	0.141776	0.0638178	0								0.254025	-0.353324	0.0451161	0.0831734	0.117817								0.254025	0.50865
										0.255026	0.510211	0.259155	0.137545	0.0622884	0									0.255026	0.273276	0.142315	0.064062	0								0.255026	-0.35428	0.0452745	0.0834643	0.118226								0.255026	0.510211
										0.256026	0.51177	0.260066	0.138047	0.0625187	0									0.256026	0.274289	0.142854	0.0643062	0								0.256026	-0.355233	0.0454327	0.0837549	0.118635								0.256026	0.51177
										0.257026	0.513327	0.260976	0.138549	0.062749	0									0.257026	0.275302	0.143393	0.0645504	0								0.257026	-0.356184	0.0455909	0.0840453	0.119043								0.257026	0.513327
										0.258026	0.514881	0.261885	0.139051	0.0629791	0									0.258026	0.276314	0.143931	0.0647945	0								0.258026	-0.357134	0.0457488	0.0843354	0.119451								0.258026	0.514881
										0.259026	0.516432	0.262794	0.139553	0.0632091	0									0.259026	0.277326	0.14447	0.0650386	0								0.259026	-0.358081	0.0459067	0.0846253	0.119858								0.259026	0.516432
										0.260026	0.517982	0.263702	0.140054	0.063439	0									0.260026	0.278337	0.145008	0.0652826	0								0.260026	-0.359026	0.0460644	0.0849148	0.120266								0.260026	0.517982
										0.261026	0.519529	0.264609	0.140555	0.0636688	0									0.261026	0.279348	0.145547	0.0655265	0								0.261026	-0.35997	0.0462219	0.0852042	0.120672								0.261026	0.519529
										0.262026	0.521073	0.265515	0.141056	0.0638985	0									0.262026	0.280358	0.146085	0.0657704	0								0.262026	-0.360911	0.0463794	0.0854932	0.121079								0.262026	0.521073
										0.263026	0.522615	0.266421	0.141556	0.0641281	0									0.263026	0.281368	0.146623	0.0660142	0								0.263026	-0.361851	0.0465367	0.085782	0.121485								0.263026	0.522615
										0.264026	0.524155	0.267326	0.142056	0.0643576	0									0.264026	0.282378	0.147161	0.066258	0								0.264026	-0.362788	0.0466938	0.0860706	0.12189								0.264026	0.524155
										0.265027	0.525693	0.26823	0.142556	0.064587	0									0.265027	0.283387	0.147698	0.0665018	0								0.265027	-0.363724	0.0468508	0.0863589	0.122295								0.265027	0.525693
										0.266027	0.527229	0.269133	0.143056	0.0648162	0									0.266027	0.284396	0.148236	0.0667454	0								0.266027	-0.364658	0.0470077	0.0866469	0.1227								0.266027	0.527229
										0.267027	0.528762	0.270036	0.143555	0.0650454	0									0.267027	0.285404	0.148773	0.066989	0								0.267027	-0.36559	0.0471644	0.0869347	0.123104								0.267027	0.528762
										0.268027	0.530292	0.270938	0.144054	0.0652744	0									0.268027	0.286412	0.149311	0.0672326	0								0.268027	-0.366519	0.047321	0.0872222	0.123509								0.268027	0.530292
										0.269027	0.531821	0.271839	0.144553	0.0655034	0									0.269027	0.287419	0.149848	0.0674761	0								0.269027	-0.367447	0.0474775	0.0875094	0.123912								0.269027	0.531821
										0.270027	0.533347	0.27274	0.145051	0.0657322	0									0.270027	0.288426	0.150385	0.0677196	0								0.270027	-0.368374	0.0476338	0.0877964	0.124315								0.270027	0.533347
										0.271027	0.534871	0.27364	0.145549	0.065961	0									0.271027	0.289433	0.150922	0.067963	0								0.271027	-0.369298	0.04779	0.0880832	0.124718								0.271027	0.534871
										0.272027	0.536393	0.274539	0.146047	0.0661896	0									0.272027	0.290439	0.151458	0.0682063	0								0.272027	-0.37022	0.0479461	0.0883696	0.125121								0.272027	0.536393
										0.273027	0.537912	0.275437	0.146545	0.0664181	0									0.273027	0.291445	0.151995	0.0684496	0								0.273027	-0.371141	0.048102	0.0886559	0.125523								0.273027	0.537912
										0.274027	0.539429	0.276334	0.147042	0.0666465	0									0.274027	0.29245	0.152531	0.0686929	0								0.274027	-0.372059	0.0482578	0.0889418	0.125925								0.274027	0.539429
										0.275028	0.540944	0.277231	0.147539	0.0668748	0									0.275028	0.293455	0.153067	0.068936	0								0.275028	-0.372976	0.0484134	0.0892275	0.126326								0.275028	0.540944
										0.276028	0.542457	0.278127	0.148036	0.067103	0									0.276028	0.29446	0.153604	0.0691792	0								0.276028	-0.373891	0.0485689	0.089513	0.126727								0.276028	0.542457
										0.277028	0.543967	0.279023	0.148533	0.067331	0									0.277028	0.295464	0.154139	0.0694222	0								0.277028	-0.374804	0.0487243	0.0897982	0.127128								0.277028	0.543967
										0.278028	0.545475	0.279918	0.149029	0.067559	0									0.278028	0.296467	0.154675	0.0696653	0								0.278028	-0.375716	0.0488795	0.0900831	0.127528								0.278028	0.545475
										0.279028	0.546981	0.280811	0.149525	0.0677869	0									0.279028	0.29747	0.155211	0.0699082	0								0.279028	-0.376625	0.0490346	0.0903678	0.127928								0.279028	0.546981
										0.280028	0.548485	0.281705	0.150021	0.0680146	0									0.280028	0.298473	0.155746	0.0701511	0								0.280028	-0.377533	0.0491896	0.0906523	0.128328								0.280028	0.548485
										0.281028	0.549987	0.282597	0.150516	0.0682423	0									0.281028	0.299475	0.156282	0.070394	0								0.281028	-0.378439	0.0493444	0.0909364	0.128727								0.281028	0.549987
										0.282028	0.551486	0.283489	0.151011	0.0684698	0									0.282028	0.300477	0.156817	0.0706368	0								0.282028	-0.379343	0.0494991	0.0912204	0.129125								0.282028	0.551486
										0.283028	0.552983	0.28438	0.151506	0.0686973	0									0.283028	0.301479	0.157352	0.0708795	0								0.283028	-0.380245	0.0496536	0.091504	0.129524								0.283028	0.552983
										0.284028	0.554478	0.28527	0.152001	0.0689246	0									0.284028	0.30248	0.157887	0.0711222	0								0.284028	-0.381145	0.049808	0.0917875	0.129922								0.284028	0.554478
										0.285029	0.555971	0.28616	0.152495	0.0691518	0									0.285029	0.30348	0.158422	0.0713649	0								0.285029	-0.382044	0.0499623	0.0920706	0.13032								0.285029	0.555971
										0.286029	0.557462	0.287049	0.152989	0.0693789	0									0.286029	0.304481	0.158956	0.0716074	0								0.286029	-0.382941	0.0501165	0.0923535	0.130717								0.286029	0.557462
										0.287029	0.55895	0.287937	0.153483	0.0696059	0									0.287029	0.30548	0.159491	0.07185	0								0.287029	-0.383836	0.0502705	0.0926362	0.131114								0.287029	0.55895
										0.288029	0.560436	0.288825	0.153976	0.0698328	0									0.288029	0.30648	0.160025	0.0720924	0								0.288029	-0.384729	0.0504243	0.0929186	0.13151								0.288029	0.560436
										0.289029	0.561921	0.289711	0.15447	0.0700596	0									0.289029	0.307479	0.160559	0.0723349	0								0.289029	-0.385621	0.0505781	0.0932007	0.131906								0.289029	0.561921
										0.290029	0.563403	0.290597	0.154963	0.0702863	0									0.290029	0.308477	0.161094	0.0725772	0								0.290029	-0.386511	0.0507317	0.0934826	0.132302								0.290029	0.563403
										0.291029	0.564882	0.291483	0.155455	0.0705128	0									0.291029	0.309475	0.161627	0.0728195	0								0.291029	-0.387399	0.0508852	0.0937643	0.132698								0.291029	0.564882
										0.292029	0.56636	0.292367	0.155948	0.0707393	0									0.292029	0.310473	0.162161	0.0730618	0								0.292029	-0.388285	0.0510385	0.0940457	0.133093								0.292029	0.56636
										0.293029	0.567836	0.293251	0.15644	0.0709656	0									0.293029	0.31147	0.162695	0.073304	0								0.293029	-0.38917	0.0511917	0.0943268	0.133487								0.293029	0.567836
										0.294029	0.569309	0.294134	0.156931	0.0711919	0									0.294029	0.312467	0.163228	0.0735461	0								0.294029	-0.390053	0.0513448	0.0946077	0.133882								0.294029	0.569309
										0.29503	0.570781	0.295017	0.157423	0.071418	0									0.29503	0.313463	0.163762	0.0737882	0								0.29503	-0.390934	0.0514977	0.0948884	0.134276								0.29503	0.570781
										0.29603	0.57225	0.295899	0.157914	0.071644	0									0.29603	0.314459	0.164295	0.0740303	0								0.29603	-0.391814	0.0516505	0.0951688	0.134669								0.29603	0.57225
										0.29703	0.573717	0.29678	0.158405	0.07187	0									0.29703	0.315455	0.164828	0.0742723	0								0.29703	-0.392691	0.0518032	0.0954489	0.135063								0.29703	0.573717
										0.29803	0.575182	0.29766	0.158896	0.0720958	0									0.29803	0.31645	0.165361	0.0745142	0								0.29803	-0.393567	0.0519557	0.0957288	0.135455								0.29803	0.575182
										0.29903	0.576645	0.29854	0.159386	0.0723215	0									0.29903	0.317445	0.165893	0.0747561	0								0.29903	-0.394442	0.0521081	0.0960084	0.135848								0.29903	0.576645
										0.30003	0.578106	0.299418	0.159877	0.0725471	0									0.30003	0.318439	0.166426	0.0749979	0								0.30003	-0.395315	0.0522604	0.0962878	0.13624								0.30003	0.578106
										0.30103	0.579565	0.300297	0.160366	0.0727726	0									0.30103	0.319433	0.166959	0.0752397	0								0.30103	-0.396186	0.0524125	0.096567	0.136632								0.30103	0.579565
										0.30203	0.581022	0.301174	0.160856	0.072998	0									0.30203	0.320426	0.167491	0.0754814	0								0.30203	-0.397055	0.0525645	0.0968458	0.137023								0.30203	0.581022
										0.30303	0.582477	0.302051	0.161345	0.0732232	0									0.30303	0.321419	0.168023	0.075723	0								0.30303	-0.397923	0.0527164	0.0971245	0.137414								0.30303	0.582477
										0.30403	0.583929	0.302927	0.161834	0.0734484	0									0.30403	0.322412	0.168555	0.0759646	0								0.30403	-0.398789	0.0528681	0.0974029	0.137805								0.30403	0.583929
										0.305031	0.58538	0.303802	0.162323	0.0736735	0									0.305031	0.323404	0.169087	0.0762062	0								0.305031	-0.399653	0.0530197	0.097681	0.138195								0.305031	0.58538
										0.306031	0.586828	0.304677	0.162812	0.0738984	0									0.306031	0.324396	0.169619	0.0764477	0								0.306031	-0.400516	0.0531711	0.0979589	0.138585								0.306031	0.586828
										0.307031	0.588275	0.305551	0.1633	0.0741233	0									0.307031	0.325387	0.17015	0.0766891	0								0.307031	-0.401377	0.0533225	0.0982366	0.138975								0.307031	0.588275
										0.308031	0.589719	0.306424	0.163788	0.074348	0									0.308031	0.326378	0.170682	0.0769305	0								0.308031	-0.402236	0.0534737	0.098514	0.139364								0.308031	0.589719
										0.309031	0.591162	0.307297	0.164276	0.0745726	0									0.309031	0.327368	0.171213	0.0771718	0								0.309031	-0.403094	0.0536247	0.0987911	0.139753								0.309031	0.591162
										0.310031	0.592602	0.308169	0.164763	0.0747971	0									0.310031	0.328359	0.171744	0.0774131	0								0.310031	-0.40395	0.0537757	0.099068	0.140141								0.310031	0.592602
										0.311031	0.594041	0.30904	0.16525	0.0750216	0									0.311031	0.329348	0.172275	0.0776543	0								0.311031	-0.404805	0.0539265	0.0993447	0.140529								0.311031	0.594041
										0.312031	0.595477	0.30991	0.165737	0.0752459	0									0.312031	0.330338	0.172806	0.0778955	0								0.312031	-0.405658	0.0540772	0.0996211	0.140917								0.312031	0.595477
										0.313031	0.596911	0.31078	0.166223	0.0754701	0									0.313031	0.331326	0.173337	0.0781366	0								0.313031	-0.406509	0.0542277	0.0998973	0.141305								0.313031	0.596911
										0.314031	0.598344	0.311649	0.16671	0.0756942	0									0.314031	0.332315	0.173867	0.0783777	0								0.314031	-0.407359	0.0543781	0.100173	0.141692								0.314031	0.598344
										0.315032	0.599774	0.312518	0.167196	0.0759181	0									0.315032	0.333303	0.174398	0.0786187	0								0.315032	-0.408207	0.0545284	0.100449	0.142078								0.315032	0.599774
										0.316032	0.601202	0.313385	0.167682	0.076142	0									0.316032	0.33429	0.174928	0.0788596	0								0.316032	-0.409053	0.0546785	0.100724	0.142465								0.316032	0.601202
										0.317032	0.602629	0.314252	0.168167	0.0763658	0									0.317032	0.335278	0.175458	0.0791005	0								0.317032	-0.409898	0.0548285	0.100999	0.142851								0.317032	0.602629
										0.318032	0.604053	0.315119	0.168652	0.0765894	0									0.318032	0.336264	0.175988	0.0793413	0								0.318032	-0.410741	0.0549784	0.101274	0.143236								0.318032	0.604053
										0.319032	0.605476	0.315984	0.169137	0.076813	0									0.319032	0.337251	0.176518	0.0795821	0								0.319032	-0.411583	0.0551282	0.101549	0.143622								0.319032	0.605476
										0.320032	0.606896	0.316849	0.169622	0.0770364	0									0.320032	0.338237	0.177048	0.0798229	0								0.320032	-0.412423	0.0552778	0.101824	0.144007								0.320032	0.606896
										0.321032	0.608315	0.317713	0.170106	0.0772598	0									0.321032	0.339222	0.177577	0.0800635	0								0.321032	-0.413262	0.0554273	0.102098	0.144391								0.321032	0.608315
										0.322032	0.609731	0.318577	0.17059	0.077483	0									0.322032	0.340207	0.178107	0.0803042	0								0.322032	-0.414099	0.0555766	0.102372	0.144775								0.322032	0.609731
										0.323032	0.611146	0.31944	0.171074	0.0777061	0									0.323032	0.341192	0.178636	0.0805447	0								0.323032	-0.414935	0.0557258	0.102645	0.145159								0.323032	0.611146
										0.324032	0.612559	0.320302	0.171558	0.0779291	0									0.324032	0.342176	0.179165	0.0807852	0								0.324032	-0.415768	0.0558749	0.102919	0.145543								0.324032	0.612559
										0.325033	0.613969	0.321163	0.172041	0.0781521	0									0.325033	0.34316	0.179694	0.0810257	0								0.325033	-0.416601	0.0560239	0.103192	0.145926								0.325033	0.613969
										0.326033	0.615378	0.322024	0.172524	0.0783749	0									0.326033	0.344143	0.180223	0.0812661	0								0.326033	-0.417432	0.0561727	0.103465	0.146308								0.326033	0.615378
										0.327033	0.616785	0.322884	0.173007	0.0785975	0									0.327033	0.345126	0.180751	0.0815065	0								0.327033	-0.418261	0.0563214	0.103738	0.146691								0.327033	0.616785
										0.328033	0.61819	0.323744	0.173489	0.0788201	0									0.328033	0.346109	0.18128	0.0817468	0								0.328033	-0.419089	0.05647	0.10401	0.147073								0.328033	0.61819
										0.329033	0.619593	0.324602	0.173971	0.0790426	0									0.329033	0.347091	0.181808	0.081987	0								0.329033	-0.419915	0.0566185	0.104283	0.147455								0.329033	0.619593
										0.330033	0.620994	0.32546	0.174453	0.079265	0									0.330033	0.348073	0.182337	0.0822272	0								0.330033	-0.42074	0.0567668	0.104555	0.147836								0.330033	0.620994
										0.331033	0.622393	0.326318	0.174935	0.0794872	0									0.331033	0.349054	0.182865	0.0824673	0								0.331033	-0.421563	0.056915	0.104826	0.148217								0.331033	0.622393
										0.332033	0.62379	0.327174	0.175416	0.0797094	0									0.332033	0.350035	0.183393	0.0827074	0								0.332033	-0.422385	0.057063	0.105098	0.148598								0.332033	0.62379
										0.333033	0.625186	0.32803	0.175897	0.0799314	0									0.333033	0.351016	0.18392	0.0829474	0								0.333033	-0.423205	0.0572109	0.105369	0.148978								0.333033	0.625186
										0.334033	0.626579	0.328885	0.176378	0.0801534	0									0.334033	0.351996	0.184448	0.0831874	0								0.334033	-0.424024	0.0573587	0.10564	0.149358								0.334033	0.626579
										0.335034	0.627971	0.32974	0.176859	0.0803752	0									0.335034	0.352976	0.184976	0.0834273	0								0.335034	-0.424841	0.0575064	0.105911	0.149738								0.335034	0.627971
										0.336034	0.629361	0.330594	0.177339	0.0805969	0									0.336034	0.353955	0.185503	0.0836672	0								0.336034	-0.425657	0.0576539	0.106182	0.150117								0.336034	0.629361
										0.337034	0.630748	0.331447	0.177819	0.0808185	0									0.337034	0.354934	0.18603	0.083907	0								0.337034	-0.426471	0.0578013	0.106452	0.150496								0.337034	0.630748
										0.338034	0.632134	0.3323	0.178299	0.0810401	0									0.338034	0.355913	0.186557	0.0841467	0								0.338034	-0.427284	0.0579486	0.106722	0.150874								0.338034	0.632134
										0.339034	0.633518	0.333152	0.178778	0.0812615	0									0.339034	0.356891	0.187084	0.0843864	0								0.339034	-0.428095	0.0580958	0.106992	0.151253								0.339034	0.633518
										0.340034	0.634901	0.334003	0.179257	0.0814828	0									0.340034	0.357868	0.187611	0.0846261	0								0.340034	-0.428905	0.0582428	0.107261	0.15163								0.340034	0.634901
										0.341034	0.636281	0.334853	0.179736	0.0817039	0									0.341034	0.358846	0.188138	0.0848657	0								0.341034	-0.429713	0.0583897	0.107531	0.152008								0.341034	0.636281
										0.342034	0.63766	0.335703	0.180215	0.081925	0									0.342034	0.359822	0.188664	0.0851052	0								0.342034	-0.43052	0.0585364	0.1078	0.152385								0.342034	0.63766
										0.343034	0.639036	0.336552	0.180693	0.082146	0									0.343034	0.360799	0.189191	0.0853447	0								0.343034	-0.431325	0.0586831	0.108069	0.152762								0.343034	0.639036
										0.344034	0.640411	0.337401	0.181171	0.0823669	0									0.344034	0.361775	0.189717	0.0855841	0								0.344034	-0.432129	0.0588296	0.108338	0.153138								0.344034	0.640411
										0.345035	0.641784	0.338249	0.181649	0.0825876	0									0.345035	0.362751	0.190243	0.0858235	0								0.345035	-0.432932	0.058976	0.108606	0.153514								0.345035	0.641784
										0.346035	0.643155	0.339096	0.182127	0.0828083	0									0.346035	0.363726	0.190769	0.0860628	0								0.346035	-0.433733	0.0591222	0.108874	0.15389								0.346035	0.643155
										0.347035	0.644524	0.339942	0.182604	0.0830288	0									0.347035	0.364701	0.191295	0.0863021	0								0.347035	-0.434533	0.0592683	0.109142	0.154266								0.347035	0.644524
										0.348035	0.645892	0.340788	0.183081	0.0832492	0									0.348035	0.365675	0.19182	0.0865413	0								0.348035	-0.435331	0.0594143	0.10941	0.154641								0.348035	0.645892
										0.349035	0.647258	0.341633	0.183558	0.0834696	0									0.349035	0.366649	0.192346	0.0867804	0								0.349035	-0.436128	0.0595602	0.109677	0.155016								0.349035	0.647258
										0.350035	0.648621	0.342477	0.184034	0.0836898	0									0.350035	0.367623	0.192871	0.0870195	0								0.350035	-0.436923	0.0597059	0.109944	0.15539								0.350035	0.648621
										0.351035	0.649984	0.343321	0.18451	0.0839099	0									0.351035	0.368596	0.193396	0.0872586	0								0.351035	-0.437717	0.0598515	0.110211	0.155764								0.351035	0.649984
										0.352035	0.651344	0.344164	0.184986	0.0841299	0									0.352035	0.369569	0.193921	0.0874976	0								0.352035	-0.438509	0.059997	0.110478	0.156138								0.352035	0.651344
										0.353035	0.652702	0.345007	0.185462	0.0843498	0									0.353035	0.370541	0.194446	0.0877365	0								0.353035	-0.439301	0.0601424	0.110745	0.156511								0.353035	0.652702
										0.354035	0.654059	0.345848	0.185937	0.0845696	0									0.354035	0.371513	0.194971	0.0879754	0								0.354035	-0.44009	0.0602876	0.111011	0.156884								0.354035	0.654059
										0.355036	0.655414	0.346689	0.186412	0.0847893	0									0.355036	0.372484	0.195496	0.0882142	0								0.355036	-0.440879	0.0604327	0.111277	0.157257								0.355036	0.655414
										0.356036	0.656767	0.34753	0.186887	0.0850089	0									0.356036	0.373456	0.19602	0.088453	0								0.356036	-0.441665	0.0605777	0.111543	0.157629								0.356036	0.656767
										0.357036	0.658118	0.34837	0.187362	0.0852283	0									0.357036	0.374426	0.196545	0.0886917	0								0.357036	-0.442451	0.0607225	0.111808	0.158001								0.357036	0.658118
										0.358036	0.659467	0.349209	0.187836	0.0854477	0									0.358036	0.375397	0.197069	0.0889304	0								0.358036	-0.443235	0.0608673	0.112074	0.158373								0.358036	0.659467
										0.359036	0.660815	0.350047	0.18831	0.0856669	0									0.359036	0.376367	0.197593	0.089169	0								0.359036	-0.444018	0.0610119	0.112339	0.158744								0.359036	0.660815
										0.360036	0.662161	0.350885	0.188784	0.0858861	0									0.360036	0.377336	0.198117	0.0894075	0								0.360036	-0.444799	0.0611563	0.112604	0.159115								0.360036	0.662161
										0.361036	0.663505	0.351722	0.189257	0.0861051	0									0.361036	0.378305	0.198641	0.089646	0								0.361036	-0.445579	0.0613007	0.112868	0.159486								0.361036	0.663505
										0.362036	0.664848	0.352558	0.18973	0.0863241	0									0.362036	0.379274	0.199164	0.0898845	0								0.362036	-0.446358	0.0614449	0.113133	0.159856								0.362036	0.664848
										0.363036	0.666188	0.353394	0.190203	0.0865429	0									0.363036	0.380242	0.199688	0.0901229	0								0.363036	-0.447135	0.061589	0.113397	0.160226								0.363036	0.666188
										0.364036	0.667527	0.354229	0.190676	0.0867616	0									0.364036	0.38121	0.200211	0.0903612	0								0.364036	-0.447911	0.0617329	0.113661	0.160595								0.364036	0.667527
										0.365037	0.668864	0.355063	0.191148	0.0869802	0									0.365037	0.382178	0.200734	0.0905995	0								0.365037	-0.448685	0.0618768	0.113924	0.160965								0.365037	0.668864
										0.366037	0.6702	0.355897	0.19162	0.0871987	0									0.366037	0.383145	0.201257	0.0908377	0								0.366037	-0.449458	0.0620205	0.114188	0.161334								0.366037	0.6702
										0.367037	0.671534	0.35673	0.192092	0.0874171	0									0.367037	0.384111	0.20178	0.0910759	0								0.367037	-0.45023	0.0621641	0.114451	0.161702								0.367037	0.671534
										0.368037	0.672866	0.357563	0.192564	0.0876354	0									0.368037	0.385078	0.202303	0.091314	0								0.368037	-0.451001	0.0623075	0.114714	0.162071								0.368037	0.672866
										0.369037	0.674196	0.358394	0.193035	0.0878536	0									0.369037	0.386044	0.202826	0.0915521	0								0.369037	-0.45177	0.0624509	0.114977	0.162438								0.369037	0.674196
										0.370037	0.675524	0.359226	0.193506	0.0880717	0									0.370037	0.387009	0.203348	0.0917901	0								0.370037	-0.452538	0.0625941	0.115239	0.162806								0.370037	0.675524
										0.371037	0.676851	0.360056	0.193977	0.0882896	0									0.371037	0.387974	0.20387	0.0920281	0								0.371037	-0.453304	0.0627372	0.115502	0.163173								0.371037	0.676851
										0.372037	0.678176	0.360886	0.194447	0.0885075	0									0.372037	0.388939	0.204393	0.092266	0								0.372037	-0.454069	0.0628801	0.115764	0.16354								0.372037	0.678176
										0.373037	0.679499	0.361715	0.194918	0.0887252	0									0.373037	0.389903	0.204915	0.0925038	0								0.373037	-0.454833	0.063023	0.116025	0.163907								0.373037	0.679499
										0.374037	0.680821	0.362543	0.195388	0.0889429	0									0.374037	0.390867	0.205437	0.0927416	0								0.374037	-0.455595	0.0631657	0.116287	0.164273								0.374037	0.680821
										0.375038	0.682141	0.363371	0.195857	0.0891604	0									0.375038	0.39183	0.205958	0.0929794	0								0.375038	-0.456357	0.0633083	0.116548	0.164639								0.375038	0.682141
										0.376038	0.683459	0.364198	0.196327	0.0893778	0									0.376038	0.392794	0.20648	0.093217	0								0.376038	-0.457116	0.0634507	0.11681	0.165004								0.376038	0.683459
										0.377038	0.684776	0.365025	0.196796	0.0895952	0									0.377038	0.393756	0.207001	0.0934547	0								0.377038	-0.457875	0.0635931	0.11707	0.16537								0.377038	0.684776
										0.378038	0.686091	0.365851	0.197265	0.0898124	0									0.378038	0.394718	0.207523	0.0936923	0								0.378038	-0.458632	0.0637353	0.117331	0.165735								0.378038	0.686091
										0.379038	0.687404	0.366676	0.197733	0.0900295	0									0.379038	0.39568	0.208044	0.0939298	0								0.379038	-0.459388	0.0638774	0.117592	0.166099								0.379038	0.687404
										0.380038	0.688715	0.3675	0.198202	0.0902465	0									0.380038	0.396642	0.208565	0.0941672	0								0.380038	-0.460143	0.0640193	0.117852	0.166463								0.380038	0.688715
										0.381038	0.690025	0.368324	0.19867	0.0904634	0									0.381038	0.397603	0.209086	0.0944047	0								0.381038	-0.460896	0.0641612	0.118112	0.166827								0.381038	0.690025
										0.382038	0.691333	0.369148	0.199138	0.0906802	0									0.382038	0.398564	0.209607	0.094642	0								0.382038	-0.461648	0.0643029	0.118371	0.167191								0.382038	0.691333
										0.383038	0.692639	0.36997	0.199605	0.0908969	0									0.383038	0.399524	0.210127	0.0948793	0								0.383038	-0.462399	0.0644445	0.118631	0.167554								0.383038	0.692639
										0.384038	0.693944	0.370792	0.200072	0.0911134	0									0.384038	0.400484	0.210648	0.0951166	0								0.384038	-0.463148	0.0645859	0.11889	0.167917								0.384038	0.693944
										0.385039	0.695247	0.371613	0.200539	0.0913299	0									0.385039	0.401443	0.211168	0.0953538	0								0.385039	-0.463896	0.0647273	0.119149	0.16828								0.385039	0.695247
										0.386039	0.696549	0.372434	0.201006	0.0915463	0									0.386039	0.402402	0.211688	0.0955909	0								0.386039	-0.464643	0.0648685	0.119408	0.168642								0.386039	0.696549
										0.387039	0.697849	0.373254	0.201473	0.0917625	0									0.387039	0.403361	0.212208	0.095828	0								0.387039	-0.465389	0.0650096	0.119667	0.169004								0.387039	0.697849
										0.388039	0.699147	0.374073	0.201939	0.0919787	0									0.388039	0.404319	0.212728	0.0960651	0								0.388039	-0.466133	0.0651506	0.119925	0.169365								0.388039	0.699147
										0.389039	0.700443	0.374892	0.202405	0.0921947	0									0.389039	0.405277	0.213248	0.096302	0								0.389039	-0.466876	0.0652914	0.120183	0.169727								0.389039	0.700443
										0.390039	0.701738	0.37571	0.20287	0.0924106	0									0.390039	0.406235	0.213768	0.096539	0								0.390039	-0.467618	0.0654322	0.120441	0.170087								0.390039	0.701738
										0.391039	0.703031	0.376527	0.203336	0.0926265	0									0.391039	0.407192	0.214287	0.0967758	0								0.391039	-0.468359	0.0655728	0.120699	0.170448								0.391039	0.703031
										0.392039	0.704323	0.377344	0.203801	0.0928422	0									0.392039	0.408148	0.214806	0.0970127	0								0.392039	-0.469098	0.0657133	0.120956	0.170808								0.392039	0.704323
										0.393039	0.705613	0.37816	0.204266	0.0930578	0									0.393039	0.409105	0.215326	0.0972494	0								0.393039	-0.469836	0.0658536	0.121214	0.171168								0.393039	0.705613
										0.394039	0.706901	0.378976	0.20473	0.0932733	0									0.394039	0.410061	0.215845	0.0974861	0								0.394039	-0.470573	0.0659939	0.121471	0.171528								0.394039	0.706901
										0.39504	0.708188	0.379791	0.205195	0.0934887	0									0.39504	0.411016	0.216363	0.0977228	0								0.39504	-0.471308	0.066134	0.121727	0.171887								0.39504	0.708188
										0.39604	0.709473	0.380605	0.205659	0.093704	0									0.39604	0.411971	0.216882	0.0979594	0								0.39604	-0.472043	0.066274	0.121984	0.172246								0.39604	0.709473
										0.39704	0.710756	0.381418	0.206122	0.0939191	0									0.39704	0.412926	0.217401	0.0981959	0								0.39704	-0.472776	0.0664138	0.12224	0.172605								0.39704	0.710756
										0.39804	0.712038	0.382231	0.206586	0.0941342	0									0.39804	0.41388	0.217919	0.0984324	0								0.39804	-0.473508	0.0665536	0.122496	0.172963								0.39804	0.712038
										0.39904	0.713318	0.383043	0.207049	0.0943492	0									0.39904	0.414834	0.218438	0.0986689	0								0.39904	-0.474238	0.0666932	0.122752	0.173321								0.39904	0.713318
										0.40004	0.714597	0.383855	0.207512	0.094564	0									0.40004	0.415788	0.218956	0.0989052	0								0.40004	-0.474968	0.0668327	0.123008	0.173679								0.40004	0.714597
										0.40104	0.715874	0.384666	0.207975	0.0947788	0									0.40104	0.416741	0.219474	0.0991416	0								0.40104	-0.475696	0.0669721	0.123263	0.174036								0.40104	0.715874
										0.40204	0.717149	0.385476	0.208437	0.0949934	0									0.40204	0.417693	0.219992	0.0993779	0								0.40204	-0.476423	0.0671113	0.123518	0.174393								0.40204	0.717149
										0.40304	0.718423	0.386286	0.208899	0.095208	0									0.40304	0.418646	0.22051	0.0996141	0								0.40304	-0.477148	0.0672505	0.123773	0.17475								0.40304	0.718423
										0.40404	0.719695	0.387095	0.209361	0.0954224	0									0.40404	0.419598	0.221027	0.0998502	0								0.40404	-0.477873	0.0673895	0.124028	0.175106								0.40404	0.719695
										0.405041	0.720966	0.387903	0.209823	0.0956367	0									0.405041	0.420549	0.221545	0.100086	0								0.405041	-0.478596	0.0675284	0.124283	0.175462								0.405041	0.720966
										0.406041	0.722235	0.388711	0.210284	0.095851	0									0.406041	0.4215	0.222062	0.100322	0								0.406041	-0.479318	0.0676672	0.124537	0.175818								0.406041	0.722235
										0.407041	0.723503	0.389518	0.210745	0.0960651	0									0.407041	0.422451	0.222579	0.100558	0								0.407041	-0.480039	0.0678058	0.124791	0.176173								0.407041	0.723503
										0.408041	0.724768	0.390325	0.211206	0.0962791	0									0.408041	0.423401	0.223096	0.100794	0								0.408041	-0.480759	0.0679444	0.125045	0.176528								0.408041	0.724768
										0.409041	0.726033	0.391131	0.211667	0.096493	0									0.409041	0.424351	0.223613	0.10103	0								0.409041	-0.481478	0.0680828	0.125299	0.176883								0.409041	0.726033
										0.410041	0.727296	0.391936	0.212127	0.0967068	0									0.410041	0.425301	0.22413	0.101266	0								0.410041	-0.482195	0.0682211	0.125552	0.177237								0.410041	0.727296
										0.411041	0.728557	0.39274	0.212587	0.0969204	0									0.411041	0.42625	0.224646	0.101502	0								0.411041	-0.482911	0.0683592	0.125805	0.177591								0.411041	0.728557
										0.412041	0.729816	0.393544	0.213047	0.097134	0									0.412041	0.427199	0.225163	0.101738	0								0.412041	-0.483626	0.0684973	0.126058	0.177945								0.412041	0.729816
										0.413041	0.731074	0.394348	0.213506	0.0973475	0									0.413041	0.428147	0.225679	0.101973	0								0.413041	-0.48434	0.0686352	0.126311	0.178299								0.413041	0.731074
										0.414041	0.732331	0.39515	0.213965	0.0975609	0									0.414041	0.429095	0.226195	0.102209	0								0.414041	-0.485052	0.068773	0.126563	0.178652								0.414041	0.732331
										0.415042	0.733586	0.395952	0.214424	0.0977741	0									0.415042	0.430043	0.226711	0.102445	0								0.415042	-0.485764	0.0689107	0.126816	0.179005								0.415042	0.733586
										0.416042	0.734839	0.396754	0.214883	0.0979873	0									0.416042	0.43099	0.227227	0.10268	0								0.416042	-0.486474	0.0690483	0.127068	0.179357								0.416042	0.734839
										0.417042	0.736091	0.397555	0.215342	0.0982003	0									0.417042	0.431937	0.227743	0.102915	0								0.417042	-0.487183	0.0691857	0.127319	0.179709								0.417042	0.736091
										0.418042	0.737342	0.398355	0.2158	0.0984132	0									0.418042	0.432883	0.228259	0.103151	0								0.418042	-0.487891	0.069323	0.127571	0.180061								0.418042	0.737342
										0.419042	0.73859	0.399154	0.216258	0.0986261	0									0.419042	0.433829	0.228774	0.103386	0								0.419042	-0.488598	0.0694603	0.127822	0.180413								0.419042	0.73859
										0.420042	0.739838	0.399953	0.216715	0.0988388	0									0.420042	0.434775	0.22929	0.103622	0								0.420042	-0.489303	0.0695973	0.128074	0.180764								0.420042	0.739838
										0.421042	0.741083	0.400752	0.217173	0.0990514	0									0.421042	0.43572	0.229805	0.103857	0								0.421042	-0.490008	0.0697343	0.128325	0.181115								0.421042	0.741083
										0.422042	0.742328	0.401549	0.21763	0.0992639	0									0.422042	0.436665	0.23032	0.104092	0								0.422042	-0.490711	0.0698712	0.128575	0.181465								0.422042	0.742328
										0.423042	0.74357	0.402346	0.218087	0.0994763	0									0.423042	0.43761	0.230835	0.104327	0								0.423042	-0.491413	0.0700079	0.128826	0.181815								0.423042	0.74357
										0.424042	0.744811	0.403143	0.218543	0.0996886	0									0.424042	0.438554	0.231349	0.104562	0								0.424042	-0.492114	0.0701445	0.129076	0.182165								0.424042	0.744811
										0.425043	0.746051	0.403938	0.218999	0.0999008	0									0.425043	0.439498	0.231864	0.104797	0								0.425043	-0.492814	0.070281	0.129326	0.182515								0.425043	0.746051
										0.426043	0.747289	0.404734	0.219455	0.100113	0									0.426043	0.440441	0.232379	0.105032	0								0.426043	-0.493513	0.0704174	0.129576	0.182864								0.426043	0.747289
										0.427043	0.748526	0.405528	0.219911	0.100325	0									0.427043	0.441384	0.232893	0.105267	0								0.427043	-0.49421	0.0705536	0.129826	0.183213								0.427043	0.748526
										0.428043	0.749761	0.406322	0.220367	0.100537	0									0.428043	0.442326	0.233407	0.105502	0								0.428043	-0.494907	0.0706897	0.130075	0.183562								0.428043	0.749761
										0.429043	0.750995	0.407115	0.220822	0.100748	0									0.429043	0.443268	0.233921	0.105737	0								0.429043	-0.495602	0.0708258	0.130324	0.18391								0.429043	0.750995
										0.430043	0.752227	0.407908	0.221277	0.10096	0									0.430043	0.44421	0.234435	0.105972	0								0.430043	-0.496296	0.0709617	0.130573	0.184258								0.430043	0.752227
										0.431043	0.753457	0.4087	0.221732	0.101172	0									0.431043	0.445152	0.234949	0.106206	0								0.431043	-0.496989	0.0710974	0.130822	0.184606								0.431043	0.753457
										0.432043	0.754686	0.409491	0.222186	0.101383	0									0.432043	0.446093	0.235462	0.106441	0								0.432043	-0.497681	0.0712331	0.131071	0.184953								0.432043	0.754686
										0.433043	0.755914	0.410282	0.22264	0.101594	0									0.433043	0.447033	0.235976	0.106676	0								0.433043	-0.498372	0.0713686	0.131319	0.185301								0.433043	0.755914
										0.434043	0.75714	0.411072	0.223094	0.101806	0									0.434043	0.447973	0.236489	0.10691	0								0.434043	-0.499062	0.0715041	0.131567	0.185647								0.434043	0.75714
										0.435044	0.758365	0.411862	0.223548	0.102017	0									0.435044	0.448913	0.237002	0.107145	0								0.435044	-0.49975	0.0716394	0.131815	0.185994								0.435044	0.758365
										0.436044	0.759588	0.412651	0.224001	0.102228	0									0.436044	0.449853	0.237515	0.107379	0								0.436044	-0.500438	0.0717746	0.132062	0.18634								0.436044	0.759588
										0.437044	0.76081	0.413439	0.224454	0.102439	0									0.437044	0.450792	0.238028	0.107613	0								0.437044	-0.501124	0.0719096	0.13231	0.186686								0.437044	0.76081
										0.438044	0.76203	0.414227	0.224907	0.102649	0									0.438044	0.45173	0.238541	0.107848	0								0.438044	-0.501809	0.0720446	0.132557	0.187031								0.438044	0.76203
										0.439044	0.763249	0.415014	0.22536	0.10286	0									0.439044	0.452669	0.239054	0.108082	0								0.439044	-0.502493	0.0721794	0.132804	0.187377								0.439044	0.763249
										0.440044	0.764466	0.4158	0.225812	0.103071	0									0.440044	0.453606	0.239566	0.108316	0								0.440044	-0.503176	0.0723141	0.133051	0.187721								0.440044	0.764466
										0.441044	0.765682	0.416586	0.226264	0.103281	0									0.441044	0.454544	0.240079	0.10855	0								0.441044	-0.503858	0.0724487	0.133298	0.188066								0.441044	0.765682
										0.442044	0.766896	0.417371	0.226716	0.103492	0									0.442044	0.455481	0.240591	0.108784	0								0.442044	-0.504539	0.0725832	0.133544	0.18841								0.442044	0.766896
										0.443044	0.768109	0.418156	0.227167	0.103702	0									0.443044	0.456418	0.241103	0.109018	0								0.443044	-0.505219	0.0727176	0.13379	0.188754								0.443044	0.768109
										0.444044	0.769321	0.41894	0.227619	0.103912	0									0.444044	0.457354	0.241615	0.109252	0								0.444044	-0.505898	0.0728518	0.134036	0.189098								0.444044	0.769321
										0.445045	0.770531	0.419723	0.22807	0.104122	0									0.445045	0.45829	0.242127	0.109486	0								0.445045	-0.506575	0.0729859	0.134282	0.189441								0.445045	0.770531
										0.446045	0.771739	0.420506	0.228521	0.104332	0									0.446045	0.459226	0.242638	0.10972	0								0.446045	-0.507252	0.0731199	0.134527	0.189784								0.446045	0.771739
										0.447045	0.772946	0.421288	0.228971	0.104542	0									0.447045	0.460161	0.24315	0.109954	0								0.447045	-0.507927	0.0732538	0.134772	0.190127								0.447045	0.772946
										0.448045	0.774152	0.422069	0.229421	0.104752	0									0.448045	0.461096	0.243661	0.110188	0								0.448045	-0.508602	0.0733876	0.135017	0.19047								0.448045	0.774152
										0.449045	0.775356	0.42285	0.229871	0.104961	0									0.449045	0.46203	0.244172	0.110422	0								0.449045	-0.509275	0.0735213	0.135262	0.190812								0.449045	0.775356
										0.450045	0.776559	0.423631	0.230321	0.105171	0									0.450045	0.462964	0.244683	0.110655	0								0.450045	-0.509947	0.0736548	0.135507	0.191153								0.450045	0.776559
										0.451045	0.77776	0.42441	0.23077	0.10538	0									0.451045	0.463898	0.245194	0.110889	0								0.451045	-0.510618	0.0737883	0.135751	0.191495								0.451045	0.77776
										0.452045	0.77896	0.425189	0.231219	0.105589	0									0.452045	0.464831	0.245705	0.111123	0								0.452045	-0.511288	0.0739216	0.135996	0.191836								0.452045	0.77896
										0.453045	0.780159	0.425968	0.231668	0.105799	0									0.453045	0.465764	0.246216	0.111356	0								0.453045	-0.511957	0.0740548	0.13624	0.192177								0.453045	0.780159
										0.454045	0.781356	0.426746	0.232117	0.106008	0									0.454045	0.466696	0.246726	0.111589	0								0.454045	-0.512625	0.0741878	0.136483	0.192518								0.454045	0.781356
										0.455046	0.782551	0.427523	0.232565	0.106217	0									0.455046	0.467628	0.247237	0.111823	0								0.455046	-0.513292	0.0743208	0.136727	0.192858								0.455046	0.782551
										0.456046	0.783746	0.428299	0.233013	0.106426	0									0.456046	0.46856	0.247747	0.112056	0								0.456046	-0.513958	0.0744537	0.13697	0.193198								0.456046	0.783746
										0.457046	0.784939	0.429075	0.233461	0.106634	0									0.457046	0.469491	0.248257	0.11229	0								0.457046	-0.514623	0.0745864	0.137213	0.193538								0.457046	0.784939
										0.458046	0.78613	0.429851	0.233909	0.106843	0									0.458046	0.470422	0.248767	0.112523	0								0.458046	-0.515287	0.074719	0.137456	0.193877								0.458046	0.78613
										0.459046	0.78732	0.430626	0.234356	0.107052	0									0.459046	0.471353	0.249277	0.112756	0								0.459046	-0.515949	0.0748515	0.137699	0.194216								0.459046	0.78732
										0.460046	0.788509	0.4314	0.234803	0.10726	0									0.460046	0.472283	0.249786	0.112989	0								0.460046	-0.516611	0.0749839	0.137941	0.194555								0.460046	0.788509
										0.461046	0.789696	0.432173	0.23525	0.107468	0									0.461046	0.473213	0.250296	0.113222	0								0.461046	-0.517271	0.0751162	0.138184	0.194893								0.461046	0.789696
										0.462046	0.790881	0.432946	0.235696	0.107677	0									0.462046	0.474142	0.250805	0.113455	0								0.462046	-0.517931	0.0752483	0.138426	0.195231								0.462046	0.790881
										0.463046	0.792066	0.433719	0.236143	0.107885	0									0.463046	0.475071	0.251314	0.113688	0								0.463046	-0.51859	0.0753804	0.138668	0.195569								0.463046	0.792066
										0.464046	0.793249	0.434491	0.236589	0.108093	0									0.464046	0.476	0.251823	0.113921	0								0.464046	-0.519247	0.0755123	0.138909	0.195907								0.464046	0.793249
										0.465047	0.79443	0.435262	0.237034	0.108301	0									0.465047	0.476928	0.252332	0.114154	0								0.465047	-0.519904	0.0756441	0.139151	0.196244								0.465047	0.79443
										0.466047	0.795611	0.436032	0.23748	0.108509	0									0.466047	0.477856	0.252841	0.114387	0								0.466047	-0.520559	0.0757758	0.139392	0.196581								0.466047	0.795611
										0.467047	0.796789	0.436802	0.237925	0.108716	0									0.467047	0.478784	0.25335	0.11462	0								0.467047	-0.521213	0.0759074	0.139633	0.196917								0.467047	0.796789
										0.468047	0.797967	0.437572	0.23837	0.108924	0									0.468047	0.479711	0.253858	0.114852	0								0.468047	-0.521867	0.0760388	0.139874	0.197254								0.468047	0.797967
										0.469047	0.799143	0.43834	0.238815	0.109131	0									0.469047	0.480638	0.254367	0.115085	0								0.469047	-0.522519	0.0761702	0.140114	0.19759								0.469047	0.799143
										0.470047	0.800318	0.439109	0.239259	0.109339	0									0.470047	0.481564	0.254875	0.115317	0								0.470047	-0.523171	0.0763014	0.140355	0.197925								0.470047	0.800318
										0.471047	0.801491	0.439876	0.239703	0.109546	0									0.471047	0.48249	0.255383	0.11555	0								0.471047	-0.523821	0.0764325	0.140595	0.198261								0.471047	0.801491
										0.472047	0.802663	0.440643	0.240147	0.109753	0									0.472047	0.483416	0.255891	0.115782	0								0.472047	-0.52447	0.0765635	0.140835	0.198596								0.472047	0.802663
										0.473047	0.803833	0.441409	0.240591	0.10996	0									0.473047	0.484341	0.256399	0.116015	0								0.473047	-0.525119	0.0766944	0.141075	0.198931								0.473047	0.803833
										0.474047	0.805003	0.442175	0.241034	0.110167	0									0.474047	0.485266	0.256907	0.116247	0								0.474047	-0.525766	0.0768252	0.141314	0.199265								0.474047	0.805003
										0.475048	0.80617	0.44294	0.241477	0.110374	0									0.475048	0.48619	0.257414	0.11648	0								0.475048	-0.526412	0.0769559	0.141553	0.199599								0.475048	0.80617
										0.476048	0.807337	0.443705	0.24192	0.110581	0									0.476048	0.487114	0.257921	0.116712	0								0.476048	-0.527058	0.0770864	0.141793	0.199933								0.476048	0.807337
										0.477048	0.808502	0.444469	0.242363	0.110787	0									0.477048	0.488038	0.258429	0.116944	0								0.477048	-0.527702	0.0772169	0.142031	0.200267								0.477048	0.808502
										0.478048	0.809666	0.445232	0.242805	0.110994	0									0.478048	0.488962	0.258936	0.117176	0								0.478048	-0.528345	0.0773472	0.14227	0.2006								0.478048	0.809666
										0.479048	0.810828	0.445995	0.243247	0.1112	0									0.479048	0.489885	0.259443	0.117408	0								0.479048	-0.528987	0.0774774	0.142509	0.200933								0.479048	0.810828
										0.480048	0.811989	0.446757	0.243689	0.111407	0									0.480048	0.490807	0.25995	0.11764	0								0.480048	-0.529629	0.0776075	0.142747	0.201266								0.480048	0.811989
										0.481048	0.813149	0.447519	0.244131	0.111613	0									0.481048	0.491729	0.260456	0.117872	0								0.481048	-0.530269	0.0777375	0.142985	0.201598								0.481048	0.813149
										0.482048	0.814307	0.44828	0.244572	0.111819	0									0.482048	0.492651	0.260963	0.118104	0								0.482048	-0.530908	0.0778673	0.143223	0.201931								0.482048	0.814307
										0.483048	0.815464	0.44904	0.245013	0.112025	0									0.483048	0.493573	0.261469	0.118336	0								0.483048	-0.531547	0.0779971	0.14346	0.202262								0.483048	0.815464
										0.484048	0.81662	0.4498	0.245454	0.112231	0									0.484048	0.494494	0.261976	0.118568	0								0.484048	-0.532184	0.0781267	0.143698	0.202594								0.484048	0.81662
										0.485049	0.817774	0.450559	0.245894	0.112437	0									0.485049	0.495414	0.262482	0.1188	0								0.485049	-0.532821	0.0782563	0.143935	0.202925								0.485049	0.817774
										0.486049	0.818927	0.451317	0.246334	0.112642	0									0.486049	0.496335	0.262988	0.119032	0								0.486049	-0.533456	0.0783857	0.144172	0.203256								0.486049	0.818927
										0.487049	0.820079	0.452075	0.246774	0.112848	0									0.487049	0.497255	0.263494	0.119263	0								0.487049	-0.53409	0.078515	0.144409	0.203587								0.487049	0.820079
										0.488049	0.821229	0.452833	0.247214	0.113053	0									0.488049	0.498174	0.263999	0.119495	0								0.488049	-0.534724	0.0786442	0.144646	0.203917								0.488049	0.821229
										0.489049	0.822378	0.45359	0.247654	0.113259	0									0.489049	0.499094	0.264505	0.119726	0								0.489049	-0.535356	0.0787733	0.144882	0.204247								0.489049	0.822378
										0.490049	0.823526	0.454346	0.248093	0.113464	0									0.490049	0.500012	0.26501	0.119958	0								0.490049	-0.535988	0.0789022	0.145118	0.204577								0.490049	0.823526
										0.491049	0.824672	0.455102	0.248532	0.113669	0									0.491049	0.500931	0.265515	0.120189	0								0.491049	-0.536619	0.0790311	0.145354	0.204906								0.491049	0.824672
										0.492049	0.825817	0.455857	0.24897	0.113874	0									0.492049	0.501849	0.266021	0.120421	0								0.492049	-0.537248	0.0791598	0.14559	0.205235								0.492049	0.825817
										0.493049	0.826961	0.456611	0.249409	0.114079	0									0.493049	0.502767	0.266526	0.120652	0								0.493049	-0.537877	0.0792885	0.145826	0.205564								0.493049	0.826961
										0.494049	0.828104	0.457365	0.249847	0.114284	0									0.494049	0.503684	0.26703	0.120883	0								0.494049	-0.538504	0.079417	0.146061	0.205893								0.494049	0.828104
										0.49505	0.829245	0.458118	0.250285	0.114489	0									0.49505	0.504601	0.267535	0.121115	0								0.49505	-0.539131	0.0795454	0.146296	0.206221								0.49505	0.829245
										0.49605	0.830385	0.458871	0.250723	0.114693	0									0.49605	0.505517	0.26804	0.121346	0								0.49605	-0.539757	0.0796737	0.146531	0.206549								0.49605	0.830385
										0.49705	0.831523	0.459623	0.25116	0.114898	0									0.49705	0.506434	0.268544	0.121577	0								0.49705	-0.540382	0.0798019	0.146766	0.206877								0.49705	0.831523
										0.49805	0.83266	0.460374	0.251597	0.115102	0									0.49805	0.50735	0.269049	0.121808	0								0.49805	-0.541006	0.0799299	0.147	0.207204								0.49805	0.83266
										0.49905	0.833796	0.461125	0.252034	0.115307	0									0.49905	0.508265	0.269553	0.122039	0								0.49905	-0.541628	0.0800579	0.147235	0.207531								0.49905	0.833796
										0.50005	0.834931	0.461876	0.25247	0.115511	0									0.50005	0.50918	0.270057	0.12227	0								0.50005	-0.54225	0.0801858	0.147469	0.207858								0.50005	0.834931
										0.50105	0.836064	0.462626	0.252907	0.115715	0									0.50105	0.510095	0.270561	0.122501	0								0.50105	-0.542871	0.0803135	0.147703	0.208185								0.50105	0.836064
										0.50205	0.837196	0.463375	0.253343	0.115919	0									0.50205	0.511009	0.271064	0.122732	0								0.50205	-0.543492	0.0804411	0.147937	0.208511								0.50205	0.837196
										0.50305	0.838327	0.464123	0.253779	0.116123	0									0.50305	0.511923	0.271568	0.122963	0								0.50305	-0.544111	0.0805686	0.14817	0.208837								0.50305	0.838327
										0.50405	0.839456	0.464871	0.254214	0.116326	0									0.50405	0.512837	0.272071	0.123193	0								0.50405	-0.544729	0.080696	0.148403	0.209162								0.50405	0.839456
										0.505051	0.840584	0.465619	0.25465	0.11653	0									0.505051	0.51375	0.272575	0.123424	0								0.505051	-0.545346	0.0808233	0.148636	0.209488								0.505051	0.840584
										0.506051	0.841711	0.466365	0.255085	0.116734	0									0.506051	0.514663	0.273078	0.123655	0								0.506051	-0.545962	0.0809505	0.148869	0.209813								0.506051	0.841711
										0.507051	0.842837	0.467112	0.255519	0.116937	0									0.507051	0.515575	0.273581	0.123885	0								0.507051	-0.546578	0.0810776	0.149102	0.210138								0.507051	0.842837
										0.508051	0.843961	0.467857	0.255954	0.11714	0									0.508051	0.516487	0.274084	0.124116	0								0.508051	-0.547192	0.0812045	0.149335	0.210462								0.508051	0.843961
										0.509051	0.845084	0.468602	0.256388	0.117344	0									0.509051	0.517399	0.274587	0.124346	0								0.509051	-0.547806	0.0813314	0.149567	0.210786								0.509051	0.845084
										0.510051	0.846206	0.469347	0.256822	0.117547	0									0.510051	0.51831	0.275089	0.124577	0								0.510051	-0.548419	0.0814581	0.149799	0.21111								0.510051	0.846206
										0.511051	0.847326	0.470091	0.257256	0.11775	0									0.511051	0.519221	0.275592	0.124807	0								0.511051	-0.54903	0.0815848	0.150031	0.211434								0.511051	0.847326
										0.512051	0.848445	0.470834	0.257689	0.117953	0									0.512051	0.520132	0.276094	0.125037	0								0.512051	-0.549641	0.0817113	0.150263	0.211757								0.512051	0.848445
										0.513051	0.849563	0.471577	0.258123	0.118156	0									0.513051	0.521042	0.276596	0.125268	0								0.513051	-0.550251	0.0818377	0.150494	0.21208								0.513051	0.849563
										0.514051	0.85068	0.472319	0.258556	0.118358	0									0.514051	0.521952	0.277098	0.125498	0								0.514051	-0.55086	0.081964	0.150725	0.212403								0.514051	0.85068
										0.515052	0.851795	0.473061	0.258988	0.118561	0									0.515052	0.522862	0.2776	0.125728	0								0.515052	-0.551468	0.0820902	0.150957	0.212725								0.515052	0.851795
										0.516052	0.85291	0.473802	0.259421	0.118763	0									0.516052	0.523771	0.278102	0.125958	0								0.516052	-0.552075	0.0822163	0.151187	0.213047								0.516052	0.85291
										0.517052	0.854022	0.474542	0.259853	0.118966	0									0.517052	0.52468	0.278604	0.126188	0								0.517052	-0.552681	0.0823422	0.151418	0.213369								0.517052	0.854022
										0.518052	0.855134	0.475282	0.260285	0.119168	0									0.518052	0.525588	0.279105	0.126418	0								0.518052	-0.553286	0.0824681	0.151649	0.213691								0.518052	0.855134
										0.519052	0.856244	0.476021	0.260717	0.11937	0									0.519052	0.526496	0.279606	0.126648	0								0.519052	-0.553891	0.0825938	0.151879	0.214012								0.519052	0.856244
										0.520052	0.857354	0.47676	0.261148	0.119572	0									0.520052	0.527404	0.280108	0.126878	0								0.520052	-0.554494	0.0827195	0.152109	0.214333								0.520052	0.857354
										0.521052	0.858461	0.477498	0.261579	0.119774	0									0.521052	0.528311	0.280609	0.127108	0								0.521052	-0.555097	0.082845	0.152339	0.214654								0.521052	0.858461
										0.522052	0.859568	0.478236	0.26201	0.119976	0									0.522052	0.529218	0.28111	0.127338	0								0.522052	-0.555699	0.0829704	0.152569	0.214974								0.522052	0.859568
										0.523052	0.860673	0.478973	0.262441	0.120178	0									0.523052	0.530124	0.28161	0.127567	0								0.523052	-0.556299	0.0830958	0.152798	0.215295								0.523052	0.860673
										0.524052	0.861778	0.479709	0.262871	0.12038	0									0.524052	0.531031	0.282111	0.127797	0								0.524052	-0.556899	0.083221	0.153027	0.215615								0.524052	0.861778
										0.525053	0.862881	0.480445	0.263301	0.120581	0									0.525053	0.531936	0.282612	0.128027	0								0.525053	-0.557498	0.0833461	0.153256	0.215934								0.525053	0.862881
										0.526053	0.863982	0.48118	0.263731	0.120782	0									0.526053	0.532842	0.283112	0.128256	0								0.526053	-0.558097	0.083471	0.153485	0.216253								0.526053	0.863982
										0.527053	0.865083	0.481915	0.264161	0.120984	0									0.527053	0.533747	0.283612	0.128486	0								0.527053	-0.558694	0.0835959	0.153714	0.216572								0.527053	0.865083
										0.528053	0.866182	0.482649	0.26459	0.121185	0									0.528053	0.534652	0.284112	0.128715	0								0.528053	-0.55929	0.0837207	0.153942	0.216891								0.528053	0.866182
										0.529053	0.86728	0.483383	0.265019	0.121386	0									0.529053	0.535556	0.284612	0.128945	0								0.529053	-0.559886	0.0838453	0.154171	0.21721								0.529053	0.86728
										0.530053	0.868377	0.484116	0.265448	0.121587	0									0.530053	0.53646	0.285112	0.129174	0								0.530053	-0.56048	0.0839699	0.154399	0.217528								0.530053	0.868377
										0.531053	0.869472	0.484848	0.265876	0.121788	0									0.531053	0.537364	0.285612	0.129403	0								0.531053	-0.561074	0.0840943	0.154627	0.217846								0.531053	0.869472
										0.532053	0.870566	0.48558	0.266305	0.121989	0									0.532053	0.538267	0.286111	0.129632	0								0.532053	-0.561667	0.0842187	0.154854	0.218163								0.532053	0.870566
										0.533053	0.87166	0.486311	0.266733	0.12219	0									0.533053	0.53917	0.286611	0.129862	0								0.533053	-0.562259	0.0843429	0.155082	0.218481								0.533053	0.87166
										0.534053	0.872751	0.487042	0.267161	0.12239	0									0.534053	0.540072	0.28711	0.130091	0								0.534053	-0.56285	0.084467	0.155309	0.218798								0.534053	0.872751
										0.535054	0.873842	0.487772	0.267588	0.122591	0									0.535054	0.540974	0.287609	0.13032	0								0.535054	-0.56344	0.084591	0.155536	0.219115								0.535054	0.873842
										0.536054	0.874932	0.488501	0.268015	0.122791	0									0.536054	0.541876	0.288108	0.130549	0								0.536054	-0.564029	0.0847149	0.155763	0.219431								0.536054	0.874932
										0.537054	0.87602	0.48923	0.268443	0.122991	0									0.537054	0.542778	0.288607	0.130778	0								0.537054	-0.564618	0.0848387	0.15599	0.219747								0.537054	0.87602
										0.538054	0.877107	0.489959	0.268869	0.123191	0									0.538054	0.543679	0.289105	0.131007	0								0.538054	-0.565205	0.0849624	0.156216	0.220063								0.538054	0.877107
										0.539054	0.878193	0.490687	0.269296	0.123391	0									0.539054	0.544579	0.289604	0.131236	0								0.539054	-0.565792	0.085086	0.156443	0.220379								0.539054	0.878193
										0.540054	0.879277	0.491414	0.269722	0.123591	0									0.540054	0.54548	0.290102	0.131464	0								0.540054	-0.566378	0.0852095	0.156669	0.220694								0.540054	0.879277
										0.541054	0.880361	0.492141	0.270148	0.123791	0									0.541054	0.54638	0.290601	0.131693	0								0.541054	-0.566963	0.0853328	0.156895	0.221009								0.541054	0.880361
										0.542054	0.881443	0.492867	0.270574	0.123991	0									0.542054	0.547279	0.291099	0.131922	0								0.542054	-0.567547	0.0854561	0.15712	0.221324								0.542054	0.881443
										0.543054	0.882524	0.493592	0.270999	0.124191	0									0.543054	0.548178	0.291597	0.132151	0								0.543054	-0.56813	0.0855792	0.157346	0.221639								0.543054	0.882524
										0.544054	0.883604	0.494317	0.271425	0.12439	0									0.544054	0.549077	0.292095	0.132379	0								0.544054	-0.568713	0.0857023	0.157571	0.221953								0.544054	0.883604
										0.545055	0.884682	0.495042	0.27185	0.124589	0									0.545055	0.549976	0.292592	0.132608	0								0.545055	-0.569294	0.0858252	0.157796	0.222267								0.545055	0.884682
										0.546055	0.88576	0.495766	0.272274	0.124789	0									0.546055	0.550874	0.29309	0.132836	0								0.546055	-0.569875	0.0859481	0.158021	0.222581								0.546055	0.88576
										0.547055	0.886836	0.496489	0.272699	0.124988	0									0.547055	0.551772	0.293587	0.133065	0								0.547055	-0.570455	0.0860708	0.158246	0.222894								0.547055	0.886836
										0.548055	0.887911	0.497212	0.273123	0.125187	0									0.548055	0.552669	0.294085	0.133293	0								0.548055	-0.571034	0.0861934	0.15847	0.223207								0.548055	0.887911
										0.549055	0.888985	0.497934	0.273547	0.125386	0									0.549055	0.553566	0.294582	0.133521	0								0.549055	-0.571612	0.0863159	0.158695	0.22352								0.549055	0.888985
										0.550055	0.890057	0.498655	0.273971	0.125585	0									0.550055	0.554463	0.295079	0.13375	0								0.550055	-0.572189	0.0864383	0.158919	0.223833								0.550055	0.890057
										0.551055	0.891129	0.499377	0.274394	0.125784	0									0.551055	0.555359	0.295576	0.133978	0								0.551055	-0.572766	0.0865606	0.159143	0.224145								0.551055	0.891129
										0.552055	0.892199	0.500097	0.274817	0.125982	0									0.552055	0.556255	0.296073	0.134206	0								0.552055	-0.573342	0.0866828	0.159367	0.224457								0.552055	0.892199
										0.553055	0.893268	0.500817	0.27524	0.126181	0									0.553055	0.55715	0.296569	0.134434	0								0.553055	-0.573916	0.0868049	0.15959	0.224769								0.553055	0.893268
										0.554055	0.894336	0.501536	0.275663	0.126379	0									0.554055	0.558046	0.297066	0.134662	0								0.554055	-0.57449	0.0869269	0.159814	0.22508								0.554055	0.894336
										0.555056	0.895403	0.502255	0.276085	0.126578	0									0.555056	0.558941	0.297562	0.13489	0								0.555056	-0.575063	0.0870487	0.160037	0.225391								0.555056	0.895403
										0.556056	0.896469	0.502973	0.276507	0.126776	0									0.556056	0.559835	0.298058	0.135118	0								0.556056	-0.575636	0.0871705	0.16026	0.225702								0.556056	0.896469
										0.557056	0.897533	0.503691	0.276929	0.126974	0									0.557056	0.560729	0.298554	0.135346	0								0.557056	-0.576207	0.0872921	0.160483	0.226013								0.557056	0.897533
										0.558056	0.898597	0.504408	0.277351	0.127172	0									0.558056	0.561623	0.29905	0.135574	0								0.558056	-0.576778	0.0874137	0.160705	0.226323								0.558056	0.898597
										0.559056	0.899659	0.505125	0.277772	0.12737	0									0.559056	0.562516	0.299546	0.135802	0								0.559056	-0.577348	0.0875352	0.160927	0.226633								0.559056	0.899659
										0.560056	0.90072	0.505841	0.278193	0.127568	0									0.560056	0.563409	0.300042	0.136029	0								0.560056	-0.577917	0.0876565	0.16115	0.226943								0.560056	0.90072
										0.561056	0.901779	0.506556	0.278614	0.127766	0									0.561056	0.564302	0.300537	0.136257	0								0.561056	-0.578485	0.0877777	0.161372	0.227253								0.561056	0.901779
										0.562056	0.902838	0.507271	0.279035	0.127963	0									0.562056	0.565194	0.301032	0.136485	0								0.562056	-0.579052	0.0878989	0.161594	0.227562								0.562056	0.902838
										0.563056	0.903895	0.507986	0.279455	0.128161	0									0.563056	0.566086	0.301528	0.136712	0								0.563056	-0.579619	0.0880199	0.161815	0.227871								0.563056	0.903895
										0.564056	0.904952	0.508699	0.279875	0.128358	0									0.564056	0.566978	0.302023	0.13694	0								0.564056	-0.580184	0.0881408	0.162037	0.22818								0.564056	0.904952
										0.565057	0.906007	0.509413	0.280295	0.128555	0									0.565057	0.567869	0.302518	0.137167	0								0.565057	-0.580749	0.0882616	0.162258	0.228488								0.565057	0.906007
										0.566057	0.907061	0.510125	0.280715	0.128753	0									0.566057	0.56876	0.303012	0.137395	0								0.566057	-0.581313	0.0883823	0.162479	0.228796								0.566057	0.907061
										0.567057	0.908114	0.510837	0.281134	0.12895	0									0.567057	0.569651	0.303507	0.137622	0								0.567057	-0.581877	0.0885029	0.1627	0.229104								0.567057	0.908114
										0.568057	0.909166	0.511549	0.281553	0.129147	0									0.568057	0.570541	0.304002	0.137849	0								0.568057	-0.582439	0.0886234	0.16292	0.229412								0.568057	0.909166
										0.569057	0.910216	0.51226	0.281972	0.129344	0									0.569057	0.571431	0.304496	0.138076	0								0.569057	-0.583001	0.0887438	0.163141	0.229719								0.569057	0.910216
										0.570057	0.911266	0.51297	0.282391	0.12954	0									0.570057	0.57232	0.30499	0.138304	0								0.570057	-0.583562	0.0888641	0.163361	0.230026								0.570057	0.911266
										0.571057	0.912314	0.51368	0.282809	0.129737	0									0.571057	0.573209	0.305484	0.138531	0								0.571057	-0.584122	0.0889843	0.163581	0.230333								0.571057	0.912314
										0.572057	0.913361	0.51439	0.283227	0.129934	0									0.572057	0.574098	0.305978	0.138758	0								0.572057	-0.584681	0.0891044	0.163801	0.23064								0.572057	0.913361
										0.573057	0.914407	0.515098	0.283645	0.13013	0									0.573057	0.574986	0.306472	0.138985	0								0.573057	-0.585239	0.0892244	0.164021	0.230946								0.573057	0.914407
										0.574057	0.915452	0.515807	0.284063	0.130326	0									0.574057	0.575874	0.306966	0.139212	0								0.574057	-0.585797	0.0893442	0.16424	0.231252								0.574057	0.915452
										0.575058	0.916496	0.516514	0.28448	0.130523	0									0.575058	0.576762	0.307459	0.139439	0								0.575058	-0.586354	0.089464	0.16446	0.231558								0.575058	0.916496
										0.576058	0.917538	0.517222	0.284897	0.130719	0									0.576058	0.577649	0.307953	0.139666	0								0.576058	-0.58691	0.0895837	0.164679	0.231863								0.576058	0.917538
										0.577058	0.91858	0.517928	0.285314	0.130915	0									0.577058	0.578536	0.308446	0.139892	0								0.577058	-0.587465	0.0897032	0.164898	0.232169								0.577058	0.91858
										0.578058	0.91962	0.518634	0.28573	0.131111	0									0.578058	0.579423	0.308939	0.140119	0								0.578058	-0.588019	0.0898227	0.165116	0.232474								0.578058	0.91962
										0.579058	0.920659	0.51934	0.286147	0.131306	0									0.579058	0.580309	0.309432	0.140346	0								0.579058	-0.588573	0.0899421	0.165335	0.232778								0.579058	0.920659
										0.580058	0.921697	0.520045	0.286563	0.131502	0									0.580058	0.581195	0.309925	0.140573	0								0.580058	-0.589126	0.0900613	0.165553	0.233083								0.580058	0.921697
										0.581058	0.922734	0.520749	0.286978	0.131698	0									0.581058	0.58208	0.310418	0.140799	0								0.581058	-0.589678	0.0901805	0.165772	0.233387								0.581058	0.922734
										0.582058	0.92377	0.521453	0.287394	0.131893	0									0.582058	0.582965	0.31091	0.141026	0								0.582058	-0.590229	0.0902995	0.16599	0.233691								0.582058	0.92377
										0.583058	0.924805	0.522156	0.287809	0.132089	0									0.583058	0.58385	0.311403	0.141252	0								0.583058	-0.590779	0.0904184	0.166207	0.233994								0.583058	0.924805
										0.584058	0.925839	0.522859	0.288224	0.132284	0									0.584058	0.584734	0.311895	0.141479	0								0.584058	-0.591329	0.0905373	0.166425	0.234298								0.584058	0.925839
										0.585059	0.926871	0.523561	0.288639	0.132479	0									0.585059	0.585619	0.312387	0.141705	0								0.585059	-0.591878	0.090656	0.166642	0.234601								0.585059	0.926871
										0.586059	0.927903	0.524263	0.289053	0.132674	0									0.586059	0.586502	0.312879	0.141931	0								0.586059	-0.592426	0.0907746	0.16686	0.234903								0.586059	0.927903
										0.587059	0.928933	0.524964	0.289468	0.132869	0									0.587059	0.587386	0.313371	0.142158	0								0.587059	-0.592974	0.0908932	0.167077	0.235206								0.587059	0.928933
										0.588059	0.929962	0.525664	0.289882	0.133064	0									0.588059	0.588269	0.313863	0.142384	0								0.588059	-0.59352	0.0910116	0.167294	0.235508								0.588059	0.929962
										0.589059	0.93099	0.526364	0.290295	0.133259	0									0.589059	0.589151	0.314355	0.14261	0								0.589059	-0.594066	0.0911299	0.16751	0.23581								0.589059	0.93099
										0.590059	0.932017	0.527064	0.290709	0.133453	0									0.590059	0.590034	0.314846	0.142836	0								0.590059	-0.594611	0.0912481	0.167727	0.236112								0.590059	0.932017
										0.591059	0.933043	0.527763	0.291122	0.133648	0									0.591059	0.590915	0.315337	0.143062	0								0.591059	-0.595155	0.0913662	0.167943	0.236413								0.591059	0.933043
										0.592059	0.934068	0.528461	0.291535	0.133842	0									0.592059	0.591797	0.315829	0.143288	0								0.592059	-0.595699	0.0914842	0.168159	0.236715								0.592059	0.934068
										0.593059	0.935091	0.529159	0.291948	0.134037	0									0.593059	0.592678	0.31632	0.143514	0								0.593059	-0.596241	0.0916022	0.168375	0.237015								0.593059	0.935091
										0.594059	0.936114	0.529856	0.29236	0.134231	0									0.594059	0.593559	0.31681	0.14374	0								0.594059	-0.596783	0.09172	0.168591	0.237316								0.594059	0.936114
										0.59506	0.937135	0.530553	0.292773	0.134425	0									0.59506	0.59444	0.317301	0.143966	0								0.59506	-0.597324	0.0918377	0.168806	0.237617								0.59506	0.937135
										0.59606	0.938156	0.531249	0.293185	0.134619	0									0.59606	0.59532	0.317792	0.144192	0								0.59606	-0.597865	0.0919553	0.169022	0.237917								0.59606	0.938156
										0.59706	0.939175	0.531945	0.293596	0.134813	0									0.59706	0.5962	0.318282	0.144417	0								0.59706	-0.598404	0.0920728	0.169237	0.238217								0.59706	0.939175
										0.59806	0.940193	0.53264	0.294008	0.135007	0									0.59806	0.597079	0.318773	0.144643	0								0.59806	-0.598943	0.0921902	0.169452	0.238516								0.59806	0.940193
										0.59906	0.94121	0.533335	0.294419	0.135201	0									0.59906	0.597958	0.319263	0.144869	0								0.59906	-0.599481	0.0923075	0.169667	0.238815								0.59906	0.94121
										0.60006	0.942226	0.534029	0.29483	0.135394	0									0.60006	0.598837	0.319753	0.145094	0								0.60006	-0.600019	0.0924247	0.169881	0.239115								0.60006	0.942226
										0.60106	0.943241	0.534722	0.295241	0.135588	0									0.60106	0.599715	0.320243	0.14532	0								0.60106	-0.600555	0.0925418	0.170096	0.239413								0.60106	0.943241
										0.60206	0.944255	0.535415	0.295651	0.135781	0									0.60206	0.600593	0.320733	0.145545	0								0.60206	-0.601091	0.0926587	0.17031	0.239712								0.60206	0.944255
										0.60306	0.945268	0.536108	0.296061	0.135974	0									0.60306	0.601471	0.321223	0.145771	0								0.60306	-0.601626	0.0927756	0.170524	0.24001								0.60306	0.945268
										0.60406	0.946279	0.536799	0.296471	0.136167	0									0.60406	0.602348	0.321712	0.145996	0								0.60406	-0.60216	0.0928924	0.170738	0.240308								0.60406	0.946279
										0.605061	0.94729	0.537491	0.296881	0.13636	0									0.605061	0.603225	0.322201	0.146221	0								0.605061	-0.602694	0.0930091	0.170951	0.240606								0.605061	0.94729
										0.606061	0.9483	0.538182	0.297291	0.136553	0									0.606061	0.604102	0.322691	0.146446	0								0.606061	-0.603227	0.0931257	0.171165	0.240904								0.606061	0.9483
										0.607061	0.949308	0.538872	0.2977	0.136746	0									0.607061	0.604978	0.32318	0.146672	0								0.607061	-0.603759	0.0932422	0.171378	0.241201								0.607061	0.949308
										0.608061	0.950315	0.539562	0.298109	0.136939	0									0.608061	0.605854	0.323669	0.146897	0								0.608061	-0.60429	0.0933586	0.171591	0.241498								0.608061	0.950315
										0.609061	0.951322	0.540251	0.298517	0.137132	0									0.609061	0.60673	0.324158	0.147122	0								0.609061	-0.604821	0.0934748	0.171804	0.241795								0.609061	0.951322
										0.610061	0.952327	0.540939	0.298926	0.137324	0									0.610061	0.607605	0.324646	0.147347	0								0.610061	-0.605351	0.093591	0.172017	0.242091								0.610061	0.952327
										0.611061	0.953331	0.541627	0.299334	0.137517	0									0.611061	0.60848	0.325135	0.147572	0								0.611061	-0.60588	0.0937071	0.17223	0.242387								0.611061	0.953331
										0.612061	0.954334	0.542315	0.299742	0.137709	0									0.612061	0.609354	0.325623	0.147797	0								0.612061	-0.606408	0.0938231	0.172442	0.242683								0.612061	0.954334
										0.613061	0.955336	0.543002	0.30015	0.137901	0									0.613061	0.610228	0.326112	0.148022	0								0.613061	-0.606936	0.093939	0.172654	0.242979								0.613061	0.955336
										0.614061	0.956337	0.543689	0.300557	0.138093	0									0.614061	0.611102	0.3266	0.148247	0								0.614061	-0.607463	0.0940547	0.172866	0.243274								0.614061	0.956337
										0.615062	0.957337	0.544375	0.300964	0.138285	0									0.615062	0.611976	0.327088	0.148471	0								0.615062	-0.607989	0.0941704	0.173078	0.243569								0.615062	0.957337
										0.616062	0.958336	0.54506	0.301371	0.138477	0									0.616062	0.612849	0.327576	0.148696	0								0.616062	-0.608514	0.094286	0.17329	0.243864								0.616062	0.958336
										0.617062	0.959334	0.545745	0.301778	0.138669	0									0.617062	0.613722	0.328063	0.148921	0								0.617062	-0.609039	0.0944015	0.173501	0.244159								0.617062	0.959334
										0.618062	0.960331	0.546429	0.302184	0.138861	0									0.618062	0.614594	0.328551	0.149145	0								0.618062	-0.609563	0.0945168	0.173713	0.244453								0.618062	0.960331
										0.619062	0.961326	0.547113	0.302591	0.139052	0									0.619062	0.615466	0.329039	0.14937	0								0.619062	-0.610086	0.0946321	0.173924	0.244747								0.619062	0.961326
										0.620062	0.962321	0.547796	0.302996	0.139244	0									0.620062	0.616338	0.329526	0.149594	0								0.620062	-0.610608	0.0947473	0.174135	0.245041								0.620062	0.962321
										0.621062	0.963314	0.548479	0.303402	0.139435	0									0.621062	0.617209	0.330013	0.149819	0								0.621062	-0.61113	0.0948624	0.174345	0.245335								0.621062	0.963314
										0.622062	0.964307	0.549161	0.303808	0.139626	0									0.622062	0.61808	0.3305	0.150043	0								0.622062	-0.611651	0.0949773	0.174556	0.245628								0.622062	0.964307
										0.623062	0.965298	0.549843	0.304213	0.139818	0									0.623062	0.618951	0.330987	0.150267	0								0.623062	-0.612171	0.0950922	0.174766	0.245921								0.623062	0.965298
										0.624062	0.966289	0.550524	0.304618	0.140009	0									0.624062	0.619821	0.331474	0.150492	0								0.624062	-0.612691	0.095207	0.174976	0.246214								0.624062	0.966289
										0.625063	0.967278	0.551205	0.305022	0.1402	0									0.625063	0.620691	0.33196	0.150716	0								0.625063	-0.61321	0.0953217	0.175186	0.246507								0.625063	0.967278
										0.626063	0.968267	0.551885	0.305427	0.14039	0									0.626063	0.621561	0.332447	0.15094	0								0.626063	-0.613728	0.0954362	0.175396	0.246799								0.626063	0.968267
										0.627063	0.969254	0.552565	0.305831	0.140581	0									0.627063	0.62243	0.332933	0.151164	0								0.627063	-0.614245	0.0955507	0.175606	0.247091								0.627063	0.969254
										0.628063	0.97024	0.553244	0.306235	0.140772	0									0.628063	0.623299	0.33342	0.151388	0								0.628063	-0.614762	0.0956651	0.175815	0.247383								0.628063	0.97024
										0.629063	0.971225	0.553922	0.306638	0.140962	0									0.629063	0.624167	0.333906	0.151612	0								0.629063	-0.615278	0.0957794	0.176025	0.247675								0.629063	0.971225
										0.630063	0.97221	0.5546	0.307042	0.141153	0									0.630063	0.625035	0.334392	0.151836	0								0.630063	-0.615793	0.0958936	0.176234	0.247966								0.630063	0.97221
										0.631063	0.973193	0.555278	0.307445	0.141343	0									0.631063	0.625903	0.334877	0.15206	0								0.631063	-0.616308	0.0960076	0.176443	0.248257								0.631063	0.973193
										0.632063	0.974175	0.555954	0.307848	0.141533	0									0.632063	0.626771	0.335363	0.152284	0								0.632063	-0.616822	0.0961216	0.176651	0.248548								0.632063	0.974175
										0.633063	0.975156	0.556631	0.308251	0.141723	0									0.633063	0.627638	0.335849	0.152508	0								0.633063	-0.617335	0.0962355	0.17686	0.248838								0.633063	0.975156
										0.634063	0.976136	0.557307	0.308653	0.141913	0									0.634063	0.628505	0.336334	0.152732	0								0.634063	-0.617847	0.0963493	0.177068	0.249129								0.634063	0.976136
										0.635064	0.977115	0.557982	0.309055	0.142103	0									0.635064	0.629371	0.336819	0.152955	0								0.635064	-0.618359	0.096463	0.177277	0.249419								0.635064	0.977115
										0.636064	0.978093	0.558657	0.309457	0.142293	0									0.636064	0.630237	0.337304	0.153179	0								0.636064	-0.61887	0.0965766	0.177485	0.249708								0.636064	0.978093
										0.637064	0.97907	0.559331	0.309859	0.142483	0									0.637064	0.631103	0.337789	0.153402	0								0.637064	-0.61938	0.09669	0.177692	0.249998								0.637064	0.97907
										0.638064	0.980046	0.560005	0.31026	0.142672	0									0.638064	0.631969	0.338274	0.153626	0								0.638064	-0.61989	0.0968034	0.1779	0.250287								0.638064	0.980046
										0.639064	0.981021	0.560678	0.310661	0.142862	0									0.639064	0.632834	0.338759	0.153849	0								0.639064	-0.620399	0.0969167	0.178108	0.250576								0.639064	0.981021
										0.640064	0.981995	0.561351	0.311062	0.143051	0									0.640064	0.633698	0.339244	0.154073	0								0.640064	-0.620907	0.0970299	0.178315	0.250865								0.640064	0.981995
										0.641064	0.982968	0.562023	0.311463	0.14324	0									0.641064	0.634563	0.339728	0.154296	0								0.641064	-0.621414	0.097143	0.178522	0.251154								0.641064	0.982968
										0.642064	0.98394	0.562695	0.311863	0.14343	0									0.642064	0.635427	0.340212	0.15452	0								0.642064	-0.621921	0.097256	0.178729	0.251442								0.642064	0.98394
										0.643064	0.98491	0.563366	0.312264	0.143619	0									0.643064	0.636291	0.340697	0.154743	0								0.643064	-0.622427	0.0973689	0.178936	0.25173								0.643064	0.98491
										0.644064	0.98588	0.564036	0.312663	0.143808	0									0.644064	0.637154	0.341181	0.154966	0								0.644064	-0.622933	0.0974817	0.179142	0.252018								0.644064	0.98588
										0.645065	0.986849	0.564707	0.313063	0.143996	0									0.645065	0.638017	0.341664	0.155189	0								0.645065	-0.623437	0.0975944	0.179349	0.252305								0.645065	0.986849
										0.646065	0.987817	0.565376	0.313462	0.144185	0									0.646065	0.63888	0.342148	0.155412	0								0.646065	-0.623941	0.097707	0.179555	0.252592								0.646065	0.987817
										0.647065	0.988784	0.566045	0.313862	0.144374	0									0.647065	0.639742	0.342632	0.155635	0								0.647065	-0.624445	0.0978195	0.179761	0.252879								0.647065	0.988784
										0.648065	0.989749	0.566714	0.314261	0.144562	0									0.648065	0.640604	0.343115	0.155858	0								0.648065	-0.624947	0.0979319	0.179967	0.253166								0.648065	0.989749
										0.649065	0.990714	0.567382	0.314659	0.144751	0									0.649065	0.641465	0.343599	0.156081	0								0.649065	-0.625449	0.0980442	0.180173	0.253453								0.649065	0.990714
										0.650065	0.991678	0.568049	0.315058	0.144939	0									0.650065	0.642327	0.344082	0.156304	0								0.650065	-0.62595	0.0981564	0.180378	0.253739								0.650065	0.991678
										0.651065	0.992641	0.568716	0.315456	0.145127	0									0.651065	0.643188	0.344565	0.156527	0								0.651065	-0.626451	0.0982686	0.180583	0.254025								0.651065	0.992641
										0.652065	0.993603	0.569383	0.315854	0.145315	0									0.652065	0.644048	0.345048	0.15675	0								0.652065	-0.626951	0.0983806	0.180789	0.254311								0.652065	0.993603
										0.653065	0.994563	0.570049	0.316251	0.145503	0									0.653065	0.644908	0.345531	0.156972	0								0.653065	-0.62745	0.0984925	0.180994	0.254596								0.653065	0.994563
										0.654065	0.995523	0.570714	0.316649	0.145691	0									0.654065	0.645768	0.346013	0.157195	0								0.654065	-0.627949	0.0986043	0.181198	0.254881								0.654065	0.995523
										0.655066	0.996482	0.571379	0.317046	0.145879	0									0.655066	0.646628	0.346496	0.157418	0								0.655066	-0.628446	0.0987161	0.181403	0.255166								0.655066	0.996482
										0.656066	0.99744	0.572043	0.317443	0.146067	0									0.656066	0.647487	0.346978	0.15764	0								0.656066	-0.628943	0.0988277	0.181607	0.255451								0.656066	0.99744
										0.657066	0.998397	0.572707	0.31784	0.146254	0									0.657066	0.648346	0.347461	0.157863	0								0.657066	-0.62944	0.0989392	0.181812	0.255736								0.657066	0.998397
										0.658066	0.999352	0.57337	0.318236	0.146442	0									0.658066	0.649205	0.347943	0.158085	0								0.658066	-0.629936	0.0990507	0.182016	0.25602								0.658066	0.999352
										0.659066	1.00031	0.574033	0.318632	0.146629	0									0.659066	0.650063	0.348425	0.158308	0								0.659066	-0.630431	0.099162	0.18222	0.256304								0.659066	1.00031
										0.660066	1.00126	0.574695	0.319028	0.146816	0									0.660066	0.650921	0.348906	0.15853	0								0.660066	-0.630925	0.0992732	0.182424	0.256588								0.660066	1.00126
										0.661066	1.00221	0.575357	0.319424	0.147004	0									0.661066	0.651778	0.349388	0.158752	0								0.661066	-0.631419	0.0993844	0.182627	0.256871								0.661066	1.00221
										0.662066	1.00317	0.576018	0.319819	0.147191	0									0.662066	0.652635	0.34987	0.158974	0								0.662066	-0.631912	0.0994954	0.182831	0.257154								0.662066	1.00317
										0.663066	1.00412	0.576679	0.320214	0.147378	0									0.663066	0.653492	0.350351	0.159197	0								0.663066	-0.632405	0.0996064	0.183034	0.257437								0.663066	1.00412
										0.664066	1.00507	0.577339	0.320609	0.147564	0									0.664066	0.654349	0.350832	0.159419	0								0.664066	-0.632896	0.0997173	0.183237	0.25772								0.664066	1.00507
										0.665067	1.00602	0.577999	0.321004	0.147751	0									0.665067	0.655205	0.351314	0.159641	0								0.665067	-0.633387	0.099828	0.18344	0.258003								0.665067	1.00602
										0.666067	1.00696	0.578658	0.321398	0.147938	0									0.666067	0.65606	0.351795	0.159863	0								0.666067	-0.633878	0.0999387	0.183642	0.258285								0.666067	1.00696
										0.667067	1.00791	0.579317	0.321793	0.148124	0									0.667067	0.656916	0.352276	0.160085	0								0.667067	-0.634368	0.100049	0.183845	0.258567								0.667067	1.00791
										0.668067	1.00886	0.579975	0.322186	0.148311	0									0.668067	0.657771	0.352756	0.160307	0								0.668067	-0.634857	0.10016	0.184047	0.258849								0.668067	1.00886
										0.669067	1.0098	0.580633	0.32258	0.148497	0									0.669067	0.658626	0.353237	0.160529	0								0.669067	-0.635345	0.10027	0.184249	0.25913								0.669067	1.0098
										0.670067	1.01074	0.58129	0.322974	0.148683	0									0.670067	0.65948	0.353717	0.16075	0								0.670067	-0.635833	0.10038	0.184451	0.259412								0.670067	1.01074
										0.671067	1.01169	0.581946	0.323367	0.148869	0									0.671067	0.660334	0.354198	0.160972	0								0.671067	-0.63632	0.100491	0.184653	0.259693								0.671067	1.01169
										0.672067	1.01263	0.582603	0.32376	0.149055	0									0.672067	0.661188	0.354678	0.161194	0								0.672067	-0.636806	0.100601	0.184855	0.259974								0.672067	1.01263
										0.673067	1.01357	0.583258	0.324152	0.149241	0									0.673067	0.662041	0.355158	0.161416	0								0.673067	-0.637292	0.100711	0.185056	0.260254								0.673067	1.01357
										0.674067	1.01451	0.583913	0.324545	0.149427	0									0.674067	0.662894	0.355638	0.161637	0								0.674067	-0.637777	0.100821	0.185258	0.260534								0.674067	1.01451
										0.675068	1.01545	0.584568	0.324937	0.149613	0									0.675068	0.663747	0.356118	0.161859	0								0.675068	-0.638262	0.10093	0.185459	0.260815								0.675068	1.01545
										0.676068	1.01639	0.585222	0.325329	0.149798	0									0.676068	0.664599	0.356597	0.16208	0								0.676068	-0.638746	0.10104	0.18566	0.261094								0.676068	1.01639
										0.677068	1.01733	0.585875	0.325721	0.149984	0									0.677068	0.665452	0.357077	0.162302	0								0.677068	-0.639229	0.10115	0.185861	0.261374								0.677068	1.01733
										0.678068	1.01826	0.586528	0.326112	0.150169	0									0.678068	0.666303	0.357556	0.162523	0								0.678068	-0.639711	0.101259	0.186061	0.261653								0.678068	1.01826
										0.679068	1.0192	0.587181	0.326503	0.150354	0									0.679068	0.667155	0.358035	0.162744	0								0.679068	-0.640193	0.101369	0.186262	0.261932								0.679068	1.0192
										0.680068	1.02013	0.587833	0.326894	0.150539	0									0.680068	0.668006	0.358515	0.162966	0								0.680068	-0.640674	0.101478	0.186462	0.262211								0.680068	1.02013
										0.681068	1.02106	0.588484	0.327285	0.150725	0									0.681068	0.668856	0.358994	0.163187	0								0.681068	-0.641155	0.101587	0.186662	0.26249								0.681068	1.02106
										0.682068	1.022	0.589135	0.327675	0.150909	0									0.682068	0.669707	0.359472	0.163408	0								0.682068	-0.641635	0.101696	0.186862	0.262768								0.682068	1.022
										0.683068	1.02293	0.589786	0.328066	0.151094	0									0.683068	0.670557	0.359951	0.163629	0								0.683068	-0.642114	0.101805	0.187062	0.263046								0.683068	1.02293
										0.684068	1.02386	0.590436	0.328456	0.151279	0									0.684068	0.671406	0.36043	0.16385	0								0.684068	-0.642593	0.101914	0.187261	0.263324								0.684068	1.02386
										0.685069	1.02479	0.591085	0.328845	0.151464	0									0.685069	0.672256	0.360908	0.164071	0								0.685069	-0.643071	0.102023	0.187461	0.263602								0.685069	1.02479
										0.686069	1.02572	0.591734	0.329235	0.151648	0									0.686069	0.673105	0.361386	0.164292	0								0.686069	-0.643548	0.102132	0.18766	0.263879								0.686069	1.02572
										0.687069	1.02664	0.592383	0.329624	0.151833	0									0.687069	0.673953	0.361865	0.164513	0								0.687069	-0.644025	0.102241	0.187859	0.264157								0.687069	1.02664
										0.688069	1.02757	0.593031	0.330013	0.152017	0									0.688069	0.674801	0.362343	0.164734	0								0.688069	-0.644501	0.102349	0.188058	0.264433								0.688069	1.02757
										0.689069	1.0285	0.593678	0.330402	0.152201	0									0.689069	0.675649	0.36282	0.164955	0								0.689069	-0.644976	0.102458	0.188256	0.26471								0.689069	1.0285
										0.690069	1.02942	0.594325	0.33079	0.152385	0									0.690069	0.676497	0.363298	0.165175	0								0.690069	-0.645451	0.102566	0.188455	0.264987								0.690069	1.02942
										0.691069	1.03035	0.594971	0.331178	0.152569	0									0.691069	0.677344	0.363776	0.165396	0								0.691069	-0.645925	0.102674	0.188653	0.265263								0.691069	1.03035
										0.692069	1.03127	0.595617	0.331566	0.152753	0									0.692069	0.678191	0.364253	0.165617	0								0.692069	-0.646398	0.102783	0.188852	0.265539								0.692069	1.03127
										0.693069	1.03219	0.596263	0.331954	0.152937	0									0.693069	0.679038	0.364731	0.165837	0								0.693069	-0.646871	0.102891	0.18905	0.265814								0.693069	1.03219
										0.694069	1.03311	0.596908	0.332342	0.153121	0									0.694069	0.679884	0.365208	0.166058	0								0.694069	-0.647344	0.102999	0.189247	0.26609								0.694069	1.03311
										0.69507	1.03403	0.597552	0.332729	0.153304	0									0.69507	0.68073	0.365685	0.166278	0								0.69507	-0.647815	0.103107	0.189445	0.266365								0.69507	1.03403
										0.69607	1.03495	0.598196	0.333116	0.153488	0									0.69607	0.681576	0.366162	0.166498	0								0.69607	-0.648286	0.103214	0.189643	0.26664								0.69607	1.03495
										0.69707	1.03587	0.598839	0.333503	0.153671	0									0.69707	0.682421	0.366639	0.166719	0								0.69707	-0.648756	0.103322	0.18984	0.266915								0.69707	1.03587
										0.69807	1.03679	0.599482	0.333889	0.153854	0									0.69807	0.683266	0.367115	0.166939	0								0.69807	-0.649226	0.10343	0.190037	0.26719								0.69807	1.03679
										0.69907	1.0377	0.600124	0.334275	0.154037	0									0.69907	0.684111	0.367592	0.167159	0								0.69907	-0.649695	0.103537	0.190234	0.267464								0.69907	1.0377
										0.70007	1.03862	0.600766	0.334662	0.154221	0									0.70007	0.684955	0.368068	0.16738	0								0.70007	-0.650164	0.103645	0.190431	0.267738								0.70007	1.03862
										0.70107	1.03953	0.601408	0.335047	0.154403	0									0.70107	0.685799	0.368544	0.1676	0								0.70107	-0.650631	0.103752	0.190628	0.268012								0.70107	1.03953
										0.70207	1.04045	0.602049	0.335433	0.154586	0									0.70207	0.686642	0.369021	0.16782	0								0.70207	-0.651099	0.103859	0.190824	0.268285								0.70207	1.04045
										0.70307	1.04136	0.602689	0.335818	0.154769	0									0.70307	0.687486	0.369497	0.16804	0								0.70307	-0.651565	0.103967	0.19102	0.268559								0.70307	1.04136
										0.70407	1.04227	0.603329	0.336203	0.154952	0									0.70407	0.688328	0.369972	0.16826	0								0.70407	-0.652031	0.104074	0.191217	0.268832								0.70407	1.04227
										0.705071	1.04318	0.603968	0.336588	0.155134	0									0.705071	0.689171	0.370448	0.16848	0								0.705071	-0.652497	0.104181	0.191413	0.269105								0.705071	1.04318
										0.706071	1.04409	0.604607	0.336972	0.155317	0									0.706071	0.690013	0.370924	0.1687	0								0.706071	-0.652961	0.104287	0.191608	0.269377								0.706071	1.04409
										0.707071	1.045	0.605245	0.337357	0.155499	0									0.707071	0.690855	0.371399	0.168919	0								0.707071	-0.653425	0.104394	0.191804	0.26965								0.707071	1.045
										0.708071	1.04591	0.605883	0.337741	0.155681	0									0.708071	0.691697	0.371874	0.169139	0								0.708071	-0.653889	0.104501	0.192	0.269922								0.708071	1.04591
										0.709071	1.04681	0.60652	0.338125	0.155863	0									0.709071	0.692538	0.37235	0.169359	0								0.709071	-0.654352	0.104608	0.192195	0.270194								0.709071	1.04681
										0.710071	1.04772	0.607157	0.338508	0.156045	0									0.710071	0.693379	0.372825	0.169579	0								0.710071	-0.654814	0.104714	0.19239	0.270465								0.710071	1.04772
										0.711071	1.04863	0.607794	0.338891	0.156227	0									0.711071	0.694219	0.373299	0.169798	0								0.711071	-0.655276	0.104821	0.192585	0.270737								0.711071	1.04863
										0.712071	1.04953	0.60843	0.339275	0.156409	0									0.712071	0.69506	0.373774	0.170018	0								0.712071	-0.655737	0.104927	0.19278	0.271008								0.712071	1.04953
										0.713071	1.05043	0.609065	0.339657	0.156591	0									0.713071	0.6959	0.374249	0.170237	0								0.713071	-0.656197	0.105033	0.192975	0.271279								0.713071	1.05043
										0.714071	1.05134	0.6097	0.34004	0.156772	0									0.714071	0.696739	0.374723	0.170457	0								0.714071	-0.656657	0.105139	0.193169	0.27155								0.714071	1.05134
										0.715072	1.05224	0.610334	0.340422	0.156954	0									0.715072	0.697578	0.375198	0.170676	0								0.715072	-0.657116	0.105245	0.193363	0.27182								0.715072	1.05224
										0.716072	1.05314	0.610968	0.340804	0.157135	0									0.716072	0.698417	0.375672	0.170895	0								0.716072	-0.657575	0.105351	0.193557	0.27209								0.716072	1.05314
										0.717072	1.05404	0.611601	0.341186	0.157316	0									0.717072	0.699256	0.376146	0.171115	0								0.717072	-0.658033	0.105457	0.193751	0.272361								0.717072	1.05404
										0.718072	1.05494	0.612234	0.341568	0.157497	0									0.718072	0.700094	0.37662	0.171334	0								0.718072	-0.65849	0.105563	0.193945	0.27263								0.718072	1.05494
										0.719072	1.05583	0.612867	0.341949	0.157679	0									0.719072	0.700932	0.377094	0.171553	0								0.719072	-0.658947	0.105669	0.194139	0.2729								0.719072	1.05583
										0.720072	1.05673	0.613498	0.34233	0.157859	0									0.720072	0.701769	0.377567	0.171772	0								0.720072	-0.659403	0.105774	0.194332	0.273169								0.720072	1.05673
										0.721072	1.05763	0.61413	0.342711	0.15804	0									0.721072	0.702607	0.378041	0.171991	0								0.721072	-0.659858	0.10588	0.194526	0.273438								0.721072	1.05763
										0.722072	1.05852	0.614761	0.343092	0.158221	0									0.722072	0.703444	0.378514	0.17221	0								0.722072	-0.660313	0.105985	0.194719	0.273707								0.722072	1.05852
										0.723072	1.05942	0.615391	0.343472	0.158402	0									0.723072	0.70428	0.378988	0.172429	0								0.723072	-0.660768	0.106091	0.194912	0.273976								0.723072	1.05942
										0.724072	1.06031	0.616021	0.343852	0.158582	0									0.724072	0.705116	0.379461	0.172648	0								0.724072	-0.661222	0.106196	0.195105	0.274244								0.724072	1.06031
										0.725073	1.0612	0.61665	0.344232	0.158763	0									0.725073	0.705952	0.379934	0.172867	0								0.725073	-0.661675	0.106301	0.195297	0.274512								0.725073	1.0612
										0.726073	1.06209	0.617279	0.344612	0.158943	0									0.726073	0.706788	0.380407	0.173086	0								0.726073	-0.662127	0.106406	0.19549	0.27478								0.726073	1.06209
										0.727073	1.06298	0.617908	0.344991	0.159123	0									0.727073	0.707623	0.380879	0.173305	0								0.727073	-0.662579	0.106511	0.195682	0.275048								0.727073	1.06298
										0.728073	1.06387	0.618535	0.34537	0.159303	0									0.728073	0.708458	0.381352	0.173523	0								0.728073	-0.663031	0.106616	0.195874	0.275316								0.728073	1.06387
										0.729073	1.06476	0.619163	0.345749	0.159483	0									0.729073	0.709293	0.381824	0.173742	0								0.729073	-0.663481	0.106721	0.196066	0.275583								0.729073	1.06476
										0.730073	1.06565	0.61979	0.346128	0.159663	0									0.730073	0.710127	0.382297	0.17396	0								0.730073	-0.663931	0.106825	0.196258	0.27585								0.730073	1.06565
										0.731073	1.06654	0.620416	0.346506	0.159843	0									0.731073	0.710961	0.382769	0.174179	0								0.731073	-0.664381	0.10693	0.19645	0.276117								0.731073	1.06654
										0.732073	1.06742	0.621042	0.346884	0.160023	0									0.732073	0.711794	0.383241	0.174397	0								0.732073	-0.66483	0.107034	0.196641	0.276383								0.732073	1.06742
										0.733073	1.06831	0.621668	0.347262	0.160202	0									0.733073	0.712628	0.383713	0.174616	0								0.733073	-0.665278	0.107139	0.196832	0.276649								0.733073	1.06831
										0.734073	1.06919	0.622293	0.34764	0.160382	0									0.734073	0.713461	0.384185	0.174834	0								0.734073	-0.665726	0.107243	0.197024	0.276916								0.734073	1.06919
										0.735074	1.07008	0.622917	0.348017	0.160561	0									0.735074	0.714293	0.384656	0.175053	0								0.735074	-0.666173	0.107347	0.197215	0.277181								0.735074	1.07008
										0.736074	1.07096	0.623541	0.348395	0.16074	0									0.736074	0.715125	0.385128	0.175271	0								0.736074	-0.66662	0.107451	0.197405	0.277447								0.736074	1.07096
										0.737074	1.07184	0.624164	0.348771	0.16092	0									0.737074	0.715957	0.385599	0.175489	0								0.737074	-0.667066	0.107556	0.197596	0.277712								0.737074	1.07184
										0.738074	1.07272	0.624787	0.349148	0.161099	0									0.738074	0.716789	0.38607	0.175707	0								0.738074	-0.667512	0.107659	0.197787	0.277978								0.738074	1.07272
										0.739074	1.0736	0.62541	0.349525	0.161278	0									0.739074	0.71762	0.386541	0.175925	0								0.739074	-0.667956	0.107763	0.197977	0.278243								0.739074	1.0736
										0.740074	1.07448	0.626032	0.349901	0.161456	0									0.740074	0.718451	0.387012	0.176143	0								0.740074	-0.668401	0.107867	0.198167	0.278507								0.740074	1.07448
										0.741074	1.07536	0.626653	0.350277	0.161635	0									0.741074	0.719282	0.387483	0.176361	0								0.741074	-0.668844	0.107971	0.198357	0.278772								0.741074	1.07536
										0.742074	1.07623	0.627274	0.350652	0.161814	0									0.742074	0.720112	0.387954	0.176579	0								0.742074	-0.669288	0.108074	0.198547	0.279036								0.742074	1.07623
										0.743074	1.07711	0.627895	0.351028	0.161992	0									0.743074	0.720942	0.388425	0.176797	0								0.743074	-0.66973	0.108178	0.198737	0.2793								0.743074	1.07711
										0.744074	1.07799	0.628515	0.351403	0.162171	0									0.744074	0.721772	0.388895	0.177015	0								0.744074	-0.670172	0.108281	0.198926	0.279564								0.744074	1.07799
										0.745075	1.07886	0.629135	0.351778	0.162349	0									0.745075	0.722601	0.389365	0.177233	0								0.745075	-0.670614	0.108385	0.199116	0.279827								0.745075	1.07886
										0.746075	1.07974	0.629754	0.352153	0.162527	0									0.746075	0.72343	0.389835	0.17745	0								0.746075	-0.671054	0.108488	0.199305	0.280091								0.746075	1.07974
										0.747075	1.08061	0.630372	0.352527	0.162706	0									0.747075	0.724258	0.390305	0.177668	0								0.747075	-0.671495	0.108591	0.199494	0.280354								0.747075	1.08061
										0.748075	1.08148	0.63099	0.352902	0.162884	0									0.748075	0.725087	0.390775	0.177886	0								0.748075	-0.671934	0.108694	0.199683	0.280617								0.748075	1.08148
										0.749075	1.08235	0.631608	0.353276	0.163061	0									0.749075	0.725915	0.391245	0.178103	0								0.749075	-0.672373	0.108797	0.199871	0.280879								0.749075	1.08235
										0.750075	1.08322	0.632225	0.35365	0.163239	0									0.750075	0.726742	0.391715	0.178321	0								0.750075	-0.672812	0.1089	0.20006	0.281142								0.750075	1.08322
										0.751075	1.08409	0.632842	0.354023	0.163417	0									0.751075	0.72757	0.392184	0.178538	0								0.751075	-0.67325	0.109003	0.200248	0.281404								0.751075	1.08409
										0.752075	1.08496	0.633458	0.354396	0.163595	0									0.752075	0.728397	0.392653	0.178756	0								0.752075	-0.673687	0.109106	0.200437	0.281666								0.752075	1.08496
										0.753075	1.08583	0.634073	0.354769	0.163772	0									0.753075	0.729223	0.393123	0.178973	0								0.753075	-0.674124	0.109208	0.200625	0.281928								0.753075	1.08583
										0.754075	1.08669	0.634689	0.355142	0.163949	0									0.754075	0.73005	0.393592	0.17919	0								0.754075	-0.67456	0.109311	0.200813	0.282189								0.754075	1.08669
										0.755076	1.08756	0.635303	0.355515	0.164127	0									0.755076	0.730876	0.394061	0.179408	0								0.755076	-0.674996	0.109413	0.201	0.282451								0.755076	1.08756
										0.756076	1.08842	0.635917	0.355887	0.164304	0									0.756076	0.731701	0.39453	0.179625	0								0.756076	-0.675431	0.109516	0.201188	0.282712								0.756076	1.08842
										0.757076	1.08929	0.636531	0.356259	0.164481	0									0.757076	0.732527	0.394998	0.179842	0								0.757076	-0.675865	0.109618	0.201375	0.282973								0.757076	1.08929
										0.758076	1.09015	0.637144	0.356631	0.164658	0									0.758076	0.733352	0.395467	0.180059	0								0.758076	-0.676299	0.10972	0.201563	0.283233								0.758076	1.09015
										0.759076	1.09101	0.637757	0.357003	0.164835	0									0.759076	0.734177	0.395935	0.180276	0								0.759076	-0.676733	0.109822	0.20175	0.283494								0.759076	1.09101
										0.760076	1.09188	0.638369	0.357374	0.165012	0									0.760076	0.735001	0.396403	0.180493	0								0.760076	-0.677166	0.109924	0.201937	0.283754								0.760076	1.09188
										0.761076	1.09274	0.638981	0.357745	0.165188	0									0.761076	0.735825	0.396872	0.18071	0								0.761076	-0.677598	0.110026	0.202123	0.284014								0.761076	1.09274
										0.762076	1.0936	0.639593	0.358116	0.165365	0									0.762076	0.736649	0.39734	0.180927	0								0.762076	-0.67803	0.110128	0.20231	0.284274								0.762076	1.0936
										0.763076	1.09445	0.640203	0.358486	0.165541	0									0.763076	0.737472	0.397807	0.181144	0								0.763076	-0.678461	0.11023	0.202496	0.284533								0.763076	1.09445
										0.764076	1.09531	0.640814	0.358857	0.165718	0									0.764076	0.738295	0.398275	0.18136	0								0.764076	-0.678891	0.110331	0.202683	0.284792								0.764076	1.09531
										0.765077	1.09617	0.641424	0.359227	0.165894	0									0.765077	0.739118	0.398743	0.181577	0								0.765077	-0.679321	0.110433	0.202869	0.285051								0.765077	1.09617
										0.766077	1.09703	0.642033	0.359597	0.16607	0									0.766077	0.73994	0.39921	0.181794	0								0.766077	-0.679751	0.110534	0.203055	0.28531								0.766077	1.09703
										0.767077	1.09788	0.642642	0.359966	0.166246	0									0.767077	0.740762	0.399678	0.18201	0								0.767077	-0.68018	0.110636	0.203241	0.285569								0.767077	1.09788
										0.768077	1.09874	0.64325	0.360336	0.166422	0									0.768077	0.741584	0.400145	0.182227	0								0.768077	-0.680608	0.110737	0.203426	0.285827								0.768077	1.09874
										0.769077	1.09959	0.643858	0.360705	0.166598	0									0.769077	0.742406	0.400612	0.182443	0								0.769077	-0.681036	0.110838	0.203612	0.286085								0.769077	1.09959
										0.770077	1.10044	0.644466	0.361074	0.166773	0									0.770077	0.743227	0.401079	0.18266	0								0.770077	-0.681463	0.110939	0.203797	0.286343								0.770077	1.10044
										0.771077	1.1013	0.645072	0.361443	0.166949	0									0.771077	0.744048	0.401546	0.182876	0								0.771077	-0.68189	0.11104	0.203982	0.286601								0.771077	1.1013
										0.772077	1.10215	0.645679	0.361811	0.167124	0									0.772077	0.744868	0.402012	0.183093	0								0.772077	-0.682316	0.111141	0.204167	0.286859								0.772077	1.10215
										0.773077	1.103	0.646285	0.362179	0.1673	0									0.773077	0.745688	0.402479	0.183309	0								0.773077	-0.682742	0.111242	0.204352	0.287116								0.773077	1.103
										0.774077	1.10385	0.64689	0.362547	0.167475	0									0.774077	0.746508	0.402945	0.183525	0								0.774077	-0.683167	0.111343	0.204537	0.287373								0.774077	1.10385
										0.775078	1.10469	0.647496	0.362915	0.16765	0									0.775078	0.747327	0.403411	0.183741	0								0.775078	-0.683591	0.111444	0.204722	0.28763								0.775078	1.10469
										0.776078	1.10554	0.6481	0.363282	0.167825	0									0.776078	0.748147	0.403877	0.183957	0								0.776078	-0.684015	0.111544	0.204906	0.287886								0.776078	1.10554
										0.777078	1.10639	0.648704	0.36365	0.168	0									0.777078	0.748965	0.404343	0.184173	0								0.777078	-0.684439	0.111645	0.20509	0.288143								0.777078	1.10639
										0.778078	1.10724	0.649308	0.364017	0.168175	0									0.778078	0.749784	0.404809	0.184389	0								0.778078	-0.684861	0.111745	0.205274	0.288399								0.778078	1.10724
										0.779078	1.10808	0.649911	0.364383	0.16835	0									0.779078	0.750602	0.405275	0.184605	0								0.779078	-0.685284	0.111845	0.205458	0.288655								0.779078	1.10808
										0.780078	1.10893	0.650514	0.36475	0.168525	0									0.780078	0.75142	0.405741	0.184821	0								0.780078	-0.685705	0.111946	0.205642	0.288911								0.780078	1.10893
										0.781078	1.10977	0.651116	0.365116	0.168699	0									0.781078	0.752238	0.406206	0.185037	0								0.781078	-0.686127	0.112046	0.205825	0.289166								0.781078	1.10977
										0.782078	1.11061	0.651717	0.365482	0.168874	0									0.782078	0.753055	0.406671	0.185253	0								0.782078	-0.686547	0.112146	0.206009	0.289422								0.782078	1.11061
										0.783078	1.11145	0.652319	0.365848	0.169048	0									0.783078	0.753872	0.407137	0.185469	0								0.783078	-0.686967	0.112246	0.206192	0.289677								0.783078	1.11145
										0.784078	1.1123	0.652919	0.366213	0.169222	0									0.784078	0.754688	0.407602	0.185684	0								0.784078	-0.687387	0.112346	0.206375	0.289931								0.784078	1.1123
										0.785079	1.11314	0.65352	0.366579	0.169396	0									0.785079	0.755505	0.408066	0.1859	0								0.785079	-0.687806	0.112446	0.206558	0.290186								0.785079	1.11314
										0.786079	1.11397	0.654119	0.366944	0.16957	0									0.786079	0.756321	0.408531	0.186116	0								0.786079	-0.688225	0.112545	0.206741	0.29044								0.786079	1.11397
										0.787079	1.11481	0.654719	0.367309	0.169744	0									0.787079	0.757136	0.408996	0.186331	0								0.787079	-0.688643	0.112645	0.206924	0.290695								0.787079	1.11481
										0.788079	1.11565	0.655318	0.367673	0.169918	0									0.788079	0.757951	0.40946	0.186547	0								0.788079	-0.68906	0.112745	0.207106	0.290949								0.788079	1.11565
										0.789079	1.11649	0.655916	0.368037	0.170092	0									0.789079	0.758766	0.409925	0.186762	0								0.789079	-0.689477	0.112844	0.207289	0.291202								0.789079	1.11649
										0.790079	1.11732	0.656514	0.368401	0.170266	0									0.790079	0.759581	0.410389	0.186977	0								0.790079	-0.689893	0.112943	0.207471	0.291456								0.790079	1.11732
										0.791079	1.11816	0.657111	0.368765	0.170439	0									0.791079	0.760395	0.410853	0.187193	0								0.791079	-0.690309	0.113043	0.207653	0.291709								0.791079	1.11816
										0.792079	1.11899	0.657708	0.369129	0.170613	0									0.792079	0.761209	0.411317	0.187408	0								0.792079	-0.690724	0.113142	0.207835	0.291962								0.792079	1.11899
										0.793079	1.11983	0.658305	0.369492	0.170786	0									0.793079	0.762023	0.411781	0.187623	0								0.793079	-0.691139	0.113241	0.208016	0.292215								0.793079	1.11983
										0.794079	1.12066	0.658901	0.369855	0.170959	0									0.794079	0.762837	0.412245	0.187838	0								0.794079	-0.691553	0.11334	0.208198	0.292468								0.794079	1.12066
										0.79508	1.12149	0.659496	0.370218	0.171132	0									0.79508	0.76365	0.412708	0.188053	0								0.79508	-0.691967	0.113439	0.208379	0.29272								0.79508	1.12149
										0.79608	1.12232	0.660091	0.370581	0.171305	0									0.79608	0.764462	0.413172	0.188268	0								0.79608	-0.69238	0.113538	0.208561	0.292973								0.79608	1.12232
										0.79708	1.12315	0.660686	0.370943	0.171478	0									0.79708	0.765275	0.413635	0.188483	0								0.79708	-0.692793	0.113637	0.208742	0.293225								0.79708	1.12315
										0.79808	1.12398	0.66128	0.371305	0.171651	0									0.79808	0.766087	0.414098	0.188698	0								0.79808	-0.693205	0.113735	0.208923	0.293477								0.79808	1.12398
										0.79908	1.12481	0.661874	0.371667	0.171823	0									0.79908	0.766899	0.414561	0.188913	0								0.79908	-0.693617	0.113834	0.209103	0.293728								0.79908	1.12481
										0.80008	1.12564	0.662467	0.372029	0.171996	0									0.80008	0.76771	0.415024	0.189128	0								0.80008	-0.694028	0.113933	0.209284	0.293979								0.80008	1.12564
										0.80108	1.12647	0.663059	0.372391	0.172168	0									0.80108	0.768521	0.415487	0.189343	0								0.80108	-0.694438	0.114031	0.209465	0.294231								0.80108	1.12647
										0.80208	1.12729	0.663652	0.372752	0.172341	0									0.80208	0.769332	0.415949	0.189558	0								0.80208	-0.694848	0.114129	0.209645	0.294482								0.80208	1.12729
										0.80308	1.12812	0.664243	0.373113	0.172513	0									0.80308	0.770142	0.416412	0.189772	0								0.80308	-0.695258	0.114228	0.209825	0.294732								0.80308	1.12812
										0.80408	1.12894	0.664835	0.373473	0.172685	0									0.80408	0.770953	0.416874	0.189987	0								0.80408	-0.695667	0.114326	0.210005	0.294983								0.80408	1.12894
										0.805081	1.12977	0.665425	0.373834	0.172857	0									0.805081	0.771762	0.417337	0.190201	0								0.805081	-0.696075	0.114424	0.210185	0.295233								0.805081	1.12977
										0.806081	1.13059	0.666016	0.374194	0.173029	0									0.806081	0.772572	0.417799	0.190416	0								0.806081	-0.696483	0.114522	0.210365	0.295483								0.806081	1.13059
										0.807081	1.13141	0.666606	0.374554	0.173201	0									0.807081	0.773381	0.418261	0.19063	0								0.807081	-0.69689	0.11462	0.210544	0.295733								0.807081	1.13141
										0.808081	1.13223	0.667195	0.374914	0.173373	0									0.808081	0.77419	0.418722	0.190845	0								0.808081	-0.697297	0.114718	0.210724	0.295983								0.808081	1.13223
										0.809081	1.13305	0.667784	0.375273	0.173544	0									0.809081	0.774999	0.419184	0.191059	0								0.809081	-0.697704	0.114815	0.210903	0.296232								0.809081	1.13305
										0.810081	1.13387	0.668372	0.375633	0.173716	0									0.810081	0.775807	0.419646	0.191273	0								0.810081	-0.698109	0.114913	0.211082	0.296481								0.810081	1.13387
										0.811081	1.13469	0.66896	0.375992	0.173887	0									0.811081	0.776615	0.420107	0.191488	0								0.811081	-0.698515	0.115011	0.211261	0.29673								0.811081	1.13469
										0.812081	1.13551	0.669548	0.37635	0.174059	0									0.812081	0.777422	0.420568	0.191702	0								0.812081	-0.69892	0.115108	0.21144	0.296979								0.812081	1.13551
										0.813081	1.13633	0.670135	0.376709	0.17423	0									0.813081	0.77823	0.42103	0.191916	0								0.813081	-0.699324	0.115206	0.211618	0.297228								0.813081	1.13633
										0.814081	1.13714	0.670722	0.377067	0.174401	0									0.814081	0.779037	0.421491	0.19213	0								0.814081	-0.699728	0.115303	0.211797	0.297476								0.814081	1.13714
										0.815082	1.13796	0.671308	0.377425	0.174572	0									0.815082	0.779843	0.421951	0.192344	0								0.815082	-0.700131	0.1154	0.211975	0.297724								0.815082	1.13796
										0.816082	1.13878	0.671893	0.377783	0.174743	0									0.816082	0.78065	0.422412	0.192558	0								0.816082	-0.700534	0.115497	0.212153	0.297972								0.816082	1.13878
										0.817082	1.13959	0.672479	0.378141	0.174914	0									0.817082	0.781456	0.422873	0.192772	0								0.817082	-0.700936	0.115595	0.212331	0.29822								0.817082	1.13959
										0.818082	1.1404	0.673063	0.378498	0.175084	0									0.818082	0.782261	0.423333	0.192986	0								0.818082	-0.701338	0.115692	0.212509	0.298468								0.818082	1.1404
										0.819082	1.14121	0.673648	0.378855	0.175255	0									0.819082	0.783067	0.423794	0.1932	0								0.819082	-0.701739	0.115788	0.212687	0.298715								0.819082	1.14121
										0.820082	1.14203	0.674231	0.379212	0.175426	0									0.820082	0.783872	0.424254	0.193414	0								0.820082	-0.702139	0.115885	0.212864	0.298962								0.820082	1.14203
										0.821082	1.14284	0.674815	0.379569	0.175596	0									0.821082	0.784676	0.424714	0.193627	0								0.821082	-0.70254	0.115982	0.213042	0.299209								0.821082	1.14284
										0.822082	1.14365	0.675397	0.379925	0.175766	0									0.822082	0.785481	0.425174	0.193841	0								0.822082	-0.702939	0.116079	0.213219	0.299455								0.822082	1.14365
										0.823082	1.14446	0.67598	0.380281	0.175936	0									0.823082	0.786285	0.425634	0.194054	0								0.823082	-0.703338	0.116175	0.213396	0.299702								0.823082	1.14446
										0.824082	1.14527	0.676562	0.380637	0.176106	0									0.824082	0.787089	0.426094	0.194268	0								0.824082	-0.703737	0.116272	0.213573	0.299948								0.824082	1.14527
										0.825083	1.14607	0.677143	0.380993	0.176276	0									0.825083	0.787892	0.426553	0.194482	0								0.825083	-0.704135	0.116368	0.21375	0.300194								0.825083	1.14607
										0.826083	1.14688	0.677724	0.381348	0.176446	0									0.826083	0.788695	0.427013	0.194695	0								0.826083	-0.704533	0.116465	0.213927	0.30044								0.826083	1.14688
										0.827083	1.14769	0.678305	0.381704	0.176616	0									0.827083	0.789498	0.427472	0.194908	0								0.827083	-0.70493	0.116561	0.214103	0.300686								0.827083	1.14769
										0.828083	1.14849	0.678885	0.382059	0.176786	0									0.828083	0.790301	0.427931	0.195122	0								0.828083	-0.705327	0.116657	0.21428	0.300931								0.828083	1.14849
										0.829083	1.1493	0.679464	0.382413	0.176955	0									0.829083	0.791103	0.42839	0.195335	0								0.829083	-0.705723	0.116753	0.214456	0.301176								0.829083	1.1493
										0.830083	1.1501	0.680044	0.382768	0.177125	0									0.830083	0.791905	0.428849	0.195548	0								0.830083	-0.706119	0.116849	0.214632	0.301421								0.830083	1.1501
										0.831083	1.1509	0.680622	0.383122	0.177294	0									0.831083	0.792707	0.429308	0.195761	0								0.831083	-0.706514	0.116945	0.214808	0.301666								0.831083	1.1509
										0.832083	1.1517	0.681201	0.383476	0.177463	0									0.832083	0.793508	0.429766	0.195975	0								0.832083	-0.706908	0.117041	0.214983	0.301911								0.832083	1.1517
										0.833083	1.15251	0.681778	0.38383	0.177632	0									0.833083	0.794309	0.430225	0.196188	0								0.833083	-0.707302	0.117137	0.215159	0.302155								0.833083	1.15251
										0.834083	1.15331	0.682356	0.384183	0.177801	0									0.834083	0.795109	0.430683	0.196401	0								0.834083	-0.707696	0.117232	0.215335	0.302399								0.834083	1.15331
										0.835084	1.15411	0.682932	0.384537	0.17797	0									0.835084	0.79591	0.431141	0.196614	0								0.835084	-0.708089	0.117328	0.21551	0.302643								0.835084	1.15411
										0.836084	1.1549	0.683509	0.38489	0.178139	0									0.836084	0.79671	0.431599	0.196826	0								0.836084	-0.708482	0.117423	0.215685	0.302887								0.836084	1.1549
										0.837084	1.1557	0.684085	0.385242	0.178308	0									0.837084	0.797509	0.432057	0.197039	0								0.837084	-0.708874	0.117519	0.21586	0.30313								0.837084	1.1557
										0.838084	1.1565	0.68466	0.385595	0.178476	0									0.838084	0.798309	0.432515	0.197252	0								0.838084	-0.709266	0.117614	0.216035	0.303374								0.838084	1.1565
										0.839084	1.1573	0.685235	0.385947	0.178645	0									0.839084	0.799108	0.432973	0.197465	0								0.839084	-0.709657	0.117709	0.21621	0.303617								0.839084	1.1573
										0.840084	1.15809	0.68581	0.386299	0.178813	0									0.840084	0.799907	0.433431	0.197678	0								0.840084	-0.710047	0.117805	0.216384	0.30386								0.840084	1.15809
										0.841084	1.15889	0.686384	0.386651	0.178982	0									0.841084	0.800705	0.433888	0.19789	0								0.841084	-0.710438	0.1179	0.216558	0.304102								0.841084	1.15889
										0.842084	1.15968	0.686957	0.387003	0.17915	0									0.842084	0.801503	0.434345	0.198103	0								0.842084	-0.710827	0.117995	0.216733	0.304345								0.842084	1.15968
										0.843084	1.16048	0.68753	0.387354	0.179318	0									0.843084	0.802301	0.434802	0.198315	0								0.843084	-0.711217	0.11809	0.216907	0.304587								0.843084	1.16048
										0.844084	1.16127	0.688103	0.387705	0.179486	0									0.844084	0.803098	0.435259	0.198528	0								0.844084	-0.711605	0.118184	0.217081	0.304829								0.844084	1.16127
										0.845085	1.16206	0.688675	0.388056	0.179654	0									0.845085	0.803896	0.435716	0.19874	0								0.845085	-0.711993	0.118279	0.217255	0.305071								0.845085	1.16206
										0.846085	1.16285	0.689247	0.388407	0.179821	0									0.846085	0.804692	0.436173	0.198953	0								0.846085	-0.712381	0.118374	0.217428	0.305313								0.846085	1.16285
										0.847085	1.16364	0.689818	0.388757	0.179989	0									0.847085	0.805489	0.43663	0.199165	0								0.847085	-0.712768	0.118468	0.217602	0.305554								0.847085	1.16364
										0.848085	1.16443	0.690389	0.389108	0.180157	0									0.848085	0.806285	0.437086	0.199377	0								0.848085	-0.713155	0.118563	0.217775	0.305795								0.848085	1.16443
										0.849085	1.16522	0.69096	0.389458	0.180324	0									0.849085	0.807081	0.437543	0.199589	0								0.849085	-0.713541	0.118657	0.217948	0.306036								0.849085	1.16522
										0.850085	1.16601	0.69153	0.389807	0.180491	0									0.850085	0.807877	0.437999	0.199802	0								0.850085	-0.713927	0.118752	0.218121	0.306277								0.850085	1.16601
										0.851085	1.1668	0.692099	0.390157	0.180659	0									0.851085	0.808672	0.438455	0.200014	0								0.851085	-0.714312	0.118846	0.218294	0.306518								0.851085	1.1668
										0.852085	1.16758	0.692668	0.390506	0.180826	0									0.852085	0.809467	0.438911	0.200226	0								0.852085	-0.714697	0.11894	0.218467	0.306758								0.852085	1.16758
										0.853085	1.16837	0.693237	0.390855	0.180993	0									0.853085	0.810262	0.439367	0.200438	0								0.853085	-0.715082	0.119034	0.21864	0.306998								0.853085	1.16837
										0.854085	1.16915	0.693805	0.391204	0.18116	0									0.854085	0.811056	0.439822	0.20065	0								0.854085	-0.715465	0.119128	0.218812	0.307238								0.854085	1.16915
										0.855086	1.16994	0.694372	0.391552	0.181327	0									0.855086	0.81185	0.440278	0.200862	0								0.855086	-0.715849	0.119222	0.218985	0.307478								0.855086	1.16994
										0.856086	1.17072	0.69494	0.391901	0.181493	0									0.856086	0.812644	0.440733	0.201073	0								0.856086	-0.716232	0.119316	0.219157	0.307718								0.856086	1.17072
										0.857086	1.1715	0.695506	0.392249	0.18166	0									0.857086	0.813437	0.441189	0.201285	0								0.857086	-0.716614	0.11941	0.219329	0.307957								0.857086	1.1715
										0.858086	1.17228	0.696073	0.392597	0.181827	0									0.858086	0.81423	0.441644	0.201497	0								0.858086	-0.716996	0.119504	0.219501	0.308196								0.858086	1.17228
										0.859086	1.17307	0.696639	0.392944	0.181993	0									0.859086	0.815023	0.442099	0.201709	0								0.859086	-0.717377	0.119597	0.219672	0.308435								0.859086	1.17307
										0.860086	1.17385	0.697204	0.393291	0.182159	0									0.860086	0.815816	0.442554	0.20192	0								0.860086	-0.717758	0.119691	0.219844	0.308674								0.860086	1.17385
										0.861086	1.17463	0.697769	0.393639	0.182325	0									0.861086	0.816608	0.443009	0.202132	0								0.861086	-0.718139	0.119784	0.220015	0.308913								0.861086	1.17463
										0.862086	1.1754	0.698333	0.393985	0.182492	0									0.862086	0.8174	0.443463	0.202343	0								0.862086	-0.718519	0.119878	0.220187	0.309151								0.862086	1.1754
										0.863086	1.17618	0.698897	0.394332	0.182658	0									0.863086	0.818191	0.443918	0.202555	0								0.863086	-0.718898	0.119971	0.220358	0.309389								0.863086	1.17618
										0.864086	1.17696	0.699461	0.394678	0.182823	0									0.864086	0.818982	0.444372	0.202766	0								0.864086	-0.719277	0.120064	0.220529	0.309627								0.864086	1.17696
										0.865087	1.17774	0.700024	0.395025	0.182989	0									0.865087	0.819773	0.444826	0.202978	0								0.865087	-0.719656	0.120157	0.2207	0.309865								0.865087	1.17774
										0.866087	1.17851	0.700587	0.395371	0.183155	0									0.866087	0.820564	0.445281	0.203189	0								0.866087	-0.720034	0.12025	0.22087	0.310103								0.866087	1.17851
										0.867087	1.17929	0.701149	0.395716	0.183321	0									0.867087	0.821354	0.445735	0.2034	0								0.867087	-0.720412	0.120343	0.221041	0.31034								0.867087	1.17929
										0.868087	1.18006	0.701711	0.396062	0.183486	0									0.868087	0.822144	0.446188	0.203611	0								0.868087	-0.720789	0.120436	0.221211	0.310577								0.868087	1.18006
										0.869087	1.18083	0.702272	0.396407	0.183651	0									0.869087	0.822934	0.446642	0.203822	0								0.869087	-0.721166	0.120529	0.221382	0.310814								0.869087	1.18083
										0.870087	1.18161	0.702833	0.396752	0.183817	0									0.870087	0.823723	0.447096	0.204034	0								0.870087	-0.721542	0.120622	0.221552	0.311051								0.870087	1.18161
										0.871087	1.18238	0.703393	0.397097	0.183982	0									0.871087	0.824512	0.447549	0.204245	0								0.871087	-0.721917	0.120714	0.221722	0.311287								0.871087	1.18238
										0.872087	1.18315	0.703953	0.397441	0.184147	0									0.872087	0.825301	0.448002	0.204456	0								0.872087	-0.722293	0.120807	0.221892	0.311524								0.872087	1.18315
										0.873087	1.18392	0.704512	0.397785	0.184312	0									0.873087	0.82609	0.448456	0.204667	0								0.873087	-0.722668	0.120899	0.222061	0.31176								0.873087	1.18392
										0.874087	1.18469	0.705072	0.398129	0.184477	0									0.874087	0.826878	0.448909	0.204877	0								0.874087	-0.723042	0.120992	0.222231	0.311996								0.874087	1.18469
										0.875088	1.18546	0.70563	0.398473	0.184641	0									0.875088	0.827666	0.449362	0.205088	0								0.875088	-0.723416	0.121084	0.2224	0.312232								0.875088	1.18546
										0.876088	1.18623	0.706188	0.398817	0.184806	0									0.876088	0.828453	0.449814	0.205299	0								0.876088	-0.723789	0.121177	0.22257	0.312467								0.876088	1.18623
										0.877088	1.187	0.706746	0.39916	0.184971	0									0.877088	0.82924	0.450267	0.20551	0								0.877088	-0.724162	0.121269	0.222739	0.312702								0.877088	1.187
										0.878088	1.18776	0.707303	0.399503	0.185135	0									0.878088	0.830027	0.45072	0.20572	0								0.878088	-0.724535	0.121361	0.222908	0.312938								0.878088	1.18776
										0.879088	1.18853	0.70786	0.399846	0.185299	0									0.879088	0.830814	0.451172	0.205931	0								0.879088	-0.724907	0.121453	0.223077	0.313173								0.879088	1.18853
										0.880088	1.18929	0.708416	0.400189	0.185464	0									0.880088	0.8316	0.451624	0.206142	0								0.880088	-0.725278	0.121545	0.223245	0.313407								0.880088	1.18929
										0.881088	1.19006	0.708972	0.400531	0.185628	0									0.881088	0.832386	0.452076	0.206352	0								0.881088	-0.725649	0.121637	0.223414	0.313642								0.881088	1.19006
										0.882088	1.19082	0.709528	0.400873	0.185792	0									0.882088	0.833172	0.452528	0.206563	0								0.882088	-0.72602	0.121728	0.223582	0.313876								0.882088	1.19082
										0.883088	1.19158	0.710083	0.401215	0.185956	0									0.883088	0.833957	0.45298	0.206773	0								0.883088	-0.72639	0.12182	0.22375	0.31411								0.883088	1.19158
										0.884088	1.19235	0.710637	0.401557	0.186119	0									0.884088	0.834742	0.453432	0.206983	0								0.884088	-0.72676	0.121912	0.223919	0.314344								0.884088	1.19235
										0.885089	1.19311	0.711191	0.401898	0.186283	0									0.885089	0.835527	0.453884	0.207194	0								0.885089	-0.727129	0.122003	0.224087	0.314578								0.885089	1.19311
										0.886089	1.19387	0.711745	0.402239	0.186447	0									0.886089	0.836311	0.454335	0.207404	0								0.886089	-0.727498	0.122095	0.224254	0.314811								0.886089	1.19387
										0.887089	1.19463	0.712298	0.40258	0.18661	0									0.887089	0.837095	0.454786	0.207614	0								0.887089	-0.727866	0.122186	0.224422	0.315045								0.887089	1.19463
										0.888089	1.19539	0.712851	0.402921	0.186774	0									0.888089	0.837879	0.455238	0.207824	0								0.888089	-0.728234	0.122277	0.22459	0.315278								0.888089	1.19539
										0.889089	1.19615	0.713403	0.403261	0.186937	0									0.889089	0.838663	0.455689	0.208034	0								0.889089	-0.728601	0.122369	0.224757	0.315511								0.889089	1.19615
										0.890089	1.1969	0.713955	0.403602	0.1871	0									0.890089	0.839446	0.45614	0.208244	0								0.890089	-0.728968	0.12246	0.224924	0.315744								0.890089	1.1969
										0.891089	1.19766	0.714506	0.403942	0.187263	0									0.891089	0.840229	0.45659	0.208454	0								0.891089	-0.729335	0.122551	0.225091	0.315976								0.891089	1.19766
										0.892089	1.19842	0.715057	0.404281	0.187426	0									0.892089	0.841011	0.457041	0.208664	0								0.892089	-0.729701	0.122642	0.225258	0.316209								0.892089	1.19842
										0.893089	1.19917	0.715608	0.404621	0.187589	0									0.893089	0.841794	0.457492	0.208874	0								0.893089	-0.730066	0.122733	0.225425	0.316441								0.893089	1.19917
										0.894089	1.19993	0.716158	0.40496	0.187752	0									0.894089	0.842576	0.457942	0.209084	0								0.894089	-0.730431	0.122824	0.225592	0.316673								0.894089	1.19993
										0.89509	1.20068	0.716707	0.405299	0.187915	0									0.89509	0.843357	0.458392	0.209294	0								0.89509	-0.730796	0.122914	0.225758	0.316904								0.89509	1.20068
										0.89609	1.20143	0.717257	0.405638	0.188077	0									0.89609	0.844139	0.458842	0.209503	0								0.89609	-0.73116	0.123005	0.225925	0.317136								0.89609	1.20143
										0.89709	1.20219	0.717805	0.405977	0.18824	0									0.89709	0.84492	0.459292	0.209713	0								0.89709	-0.731524	0.123096	0.226091	0.317367								0.89709	1.20219
										0.89809	1.20294	0.718354	0.406315	0.188402	0									0.89809	0.845701	0.459742	0.209922	0								0.89809	-0.731887	0.123186	0.226257	0.317598								0.89809	1.20294
										0.89909	1.20369	0.718901	0.406653	0.188564	0									0.89909	0.846481	0.460192	0.210132	0								0.89909	-0.73225	0.123276	0.226423	0.317829								0.89909	1.20369
										0.90009	1.20444	0.719449	0.406991	0.188726	0									0.90009	0.847261	0.460642	0.210342	0								0.90009	-0.732613	0.123367	0.226589	0.31806								0.90009	1.20444
										0.90109	1.20519	0.719996	0.407329	0.188888	0									0.90109	0.848041	0.461091	0.210551	0								0.90109	-0.732975	0.123457	0.226755	0.318291								0.90109	1.20519
										0.90209	1.20594	0.720542	0.407666	0.18905	0									0.90209	0.84882	0.46154	0.21076	0								0.90209	-0.733336	0.123547	0.22692	0.318521								0.90209	1.20594
										0.90309	1.20669	0.721088	0.408003	0.189212	0									0.90309	0.8496	0.46199	0.21097	0								0.90309	-0.733697	0.123637	0.227086	0.318751								0.90309	1.20669
										0.90409	1.20743	0.721634	0.40834	0.189374	0									0.90409	0.850379	0.462439	0.211179	0								0.90409	-0.734058	0.123727	0.227251	0.318981								0.90409	1.20743
										0.905091	1.20818	0.722179	0.408677	0.189535	0									0.905091	0.851157	0.462888	0.211388	0								0.905091	-0.734418	0.123817	0.227416	0.319211								0.905091	1.20818
										0.906091	1.20893	0.722724	0.409013	0.189697	0									0.906091	0.851936	0.463337	0.211597	0								0.906091	-0.734778	0.123907	0.227581	0.319441								0.906091	1.20893
										0.907091	1.20967	0.723268	0.40935	0.189858	0									0.907091	0.852714	0.463785	0.211806	0								0.907091	-0.735137	0.123997	0.227746	0.31967								0.907091	1.20967
										0.908091	1.21042	0.723812	0.409686	0.19002	0									0.908091	0.853491	0.464234	0.212016	0								0.908091	-0.735496	0.124087	0.227911	0.319899								0.908091	1.21042
										0.909091	1.21116	0.724355	0.410022	0.190181	0									0.909091	0.854269	0.464682	0.212225	0								0.909091	-0.735854	0.124177	0.228075	0.320128								0.909091	1.21116
										0.910091	1.2119	0.724898	0.410357	0.190342	0									0.910091	0.855046	0.465131	0.212433	0								0.910091	-0.736212	0.124266	0.22824	0.320357								0.910091	1.2119
										0.911091	1.21265	0.725441	0.410692	0.190503	0									0.911091	0.855822	0.465579	0.212642	0								0.911091	-0.73657	0.124356	0.228404	0.320586								0.911091	1.21265
										0.912091	1.21339	0.725983	0.411027	0.190664	0									0.912091	0.856599	0.466027	0.212851	0								0.912091	-0.736927	0.124445	0.228568	0.320814								0.912091	1.21339
										0.913091	1.21413	0.726525	0.411362	0.190825	0									0.913091	0.857375	0.466475	0.21306	0								0.913091	-0.737283	0.124534	0.228732	0.321042								0.913091	1.21413
										0.914091	1.21487	0.727066	0.411697	0.190985	0									0.914091	0.858151	0.466922	0.213269	0								0.914091	-0.73764	0.124624	0.228896	0.32127								0.914091	1.21487
										0.915092	1.21561	0.727606	0.412031	0.191146	0									0.915092	0.858927	0.46737	0.213477	0								0.915092	-0.737995	0.124713	0.22906	0.321498								0.915092	1.21561
										0.916092	1.21635	0.728147	0.412365	0.191307	0									0.916092	0.859702	0.467818	0.213686	0								0.916092	-0.738351	0.124802	0.229223	0.321726								0.916092	1.21635
										0.917092	1.21709	0.728687	0.412699	0.191467	0									0.917092	0.860477	0.468265	0.213895	0								0.917092	-0.738706	0.124891	0.229387	0.321953								0.917092	1.21709
										0.918092	1.21782	0.729226	0.413033	0.191627	0									0.918092	0.861251	0.468712	0.214103	0								0.918092	-0.73906	0.12498	0.22955	0.322181								0.918092	1.21782
										0.919092	1.21856	0.729765	0.413366	0.191787	0									0.919092	0.862026	0.469159	0.214312	0								0.919092	-0.739414	0.125069	0.229713	0.322408								0.919092	1.21856
										0.920092	1.2193	0.730304	0.4137	0.191947	0									0.920092	0.8628	0.469606	0.21452	0								0.920092	-0.739768	0.125158	0.229876	0.322635								0.920092	1.2193
										0.921092	1.22003	0.730842	0.414033	0.192107	0									0.921092	0.863573	0.470053	0.214728	0								0.921092	-0.740121	0.125246	0.230039	0.322861								0.921092	1.22003
										0.922092	1.22076	0.731379	0.414365	0.192267	0									0.922092	0.864347	0.4705	0.214937	0								0.922092	-0.740473	0.125335	0.230202	0.323088								0.922092	1.22076
										0.923092	1.2215	0.731917	0.414698	0.192427	0									0.923092	0.86512	0.470947	0.215145	0								0.923092	-0.740826	0.125424	0.230364	0.323314								0.923092	1.2215
										0.924092	1.22223	0.732453	0.41503	0.192587	0									0.924092	0.865893	0.471393	0.215353	0								0.924092	-0.741177	0.125512	0.230527	0.32354								0.924092	1.22223
										0.925093	1.22296	0.73299	0.415362	0.192746	0									0.925093	0.866665	0.471839	0.215561	0								0.925093	-0.741529	0.125601	0.230689	0.323766								0.925093	1.22296
										0.926093	1.2237	0.733526	0.415694	0.192906	0									0.926093	0.867438	0.472286	0.21577	0								0.926093	-0.74188	0.125689	0.230851	0.323992								0.926093	1.2237
										0.927093	1.22443	0.734061	0.416025	0.193065	0									0.927093	0.86821	0.472732	0.215978	0								0.927093	-0.74223	0.125777	0.231014	0.324217								0.927093	1.22443
										0.928093	1.22516	0.734596	0.416357	0.193224	0									0.928093	0.868981	0.473178	0.216186	0								0.928093	-0.74258	0.125865	0.231175	0.324443								0.928093	1.22516
										0.929093	1.22589	0.735131	0.416688	0.193383	0									0.929093	0.869752	0.473623	0.216394	0								0.929093	-0.74293	0.125954	0.231337	0.324668								0.929093	1.22589
										0.930093	1.22661	0.735665	0.417019	0.193542	0									0.930093	0.870523	0.474069	0.216601	0								0.930093	-0.743279	0.126042	0.231499	0.324893								0.930093	1.22661
										0.931093	1.22734	0.736199	0.417349	0.193701	0									0.931093	0.871294	0.474515	0.216809	0								0.931093	-0.743628	0.12613	0.23166	0.325118								0.931093	1.22734
										0.932093	1.22807	0.736732	0.41768	0.19386	0									0.932093	0.872065	0.47496	0.217017	0								0.932093	-0.743977	0.126217	0.231822	0.325342								0.932093	1.22807
										0.933093	1.2288	0.737265	0.41801	0.194019	0									0.933093	0.872835	0.475405	0.217225	0								0.933093	-0.744325	0.126305	0.231983	0.325567								0.933093	1.2288
										0.934093	1.22952	0.737797	0.41834	0.194177	0									0.934093	0.873605	0.47585	0.217432	0								0.934093	-0.744672	0.126393	0.232144	0.325791								0.934093	1.22952
										0.935094	1.23025	0.738329	0.418669	0.194336	0									0.935094	0.874374	0.476295	0.21764	0								0.935094	-0.745019	0.126481	0.232305	0.326015								0.935094	1.23025
										0.936094	1.23097	0.738861	0.418999	0.194494	0									0.936094	0.875143	0.47674	0.217848	0								0.936094	-0.745366	0.126568	0.232466	0.326239								0.936094	1.23097
										0.937094	1.2317	0.739392	0.419328	0.194653	0									0.937094	0.875912	0.477185	0.218055	0								0.937094	-0.745712	0.126656	0.232627	0.326462								0.937094	1.2317
										0.938094	1.23242	0.739923	0.419657	0.194811	0									0.938094	0.876681	0.47763	0.218263	0								0.938094	-0.746058	0.126743	0.232787	0.326686								0.938094	1.23242
										0.939094	1.23314	0.740453	0.419986	0.194969	0									0.939094	0.877449	0.478074	0.21847	0								0.939094	-0.746403	0.126831	0.232948	0.326909								0.939094	1.23314
										0.940094	1.23386	0.740983	0.420314	0.195127	0									0.940094	0.878217	0.478518	0.218677	0								0.940094	-0.746748	0.126918	0.233108	0.327132								0.940094	1.23386
										0.941094	1.23458	0.741512	0.420643	0.195285	0									0.941094	0.878985	0.478963	0.218885	0								0.941094	-0.747093	0.127005	0.233268	0.327355								0.941094	1.23458
										0.942094	1.2353	0.742041	0.420971	0.195443	0									0.942094	0.879752	0.479407	0.219092	0								0.942094	-0.747437	0.127092	0.233428	0.327577								0.942094	1.2353
										0.943094	1.23602	0.742569	0.421299	0.1956	0									0.943094	0.880519	0.479851	0.219299	0								0.943094	-0.747781	0.127179	0.233588	0.3278								0.943094	1.23602
										0.944094	1.23674	0.743097	0.421626	0.195758	0									0.944094	0.881286	0.480295	0.219506	0								0.944094	-0.748124	0.127266	0.233748	0.328022								0.944094	1.23674
										0.945095	1.23746	0.743625	0.421953	0.195915	0									0.945095	0.882053	0.480738	0.219713	0								0.945095	-0.748467	0.127353	0.233907	0.328244								0.945095	1.23746
										0.946095	1.23818	0.744152	0.422281	0.196073	0									0.946095	0.882819	0.481182	0.21992	0								0.946095	-0.748809	0.12744	0.234067	0.328466								0.946095	1.23818
										0.947095	1.23889	0.744679	0.422607	0.19623	0									0.947095	0.883585	0.481625	0.220127	0								0.947095	-0.749151	0.127527	0.234226	0.328688								0.947095	1.23889
										0.948095	1.23961	0.745205	0.422934	0.196387	0									0.948095	0.88435	0.482069	0.220334	0								0.948095	-0.749493	0.127613	0.234385	0.32891								0.948095	1.23961
										0.949095	1.24033	0.745731	0.423261	0.196544	0									0.949095	0.885116	0.482512	0.220541	0								0.949095	-0.749834	0.1277	0.234544	0.329131								0.949095	1.24033
										0.950095	1.24104	0.746257	0.423587	0.196701	0									0.950095	0.885881	0.482955	0.220748	0								0.950095	-0.750175	0.127787	0.234703	0.329352								0.950095	1.24104
										0.951095	1.24175	0.746782	0.423913	0.196858	0									0.951095	0.886645	0.483398	0.220955	0								0.951095	-0.750515	0.127873	0.234862	0.329573								0.951095	1.24175
										0.952095	1.24247	0.747306	0.424238	0.197015	0									0.952095	0.88741	0.483841	0.221162	0								0.952095	-0.750855	0.127959	0.235021	0.329794								0.952095	1.24247
										0.953095	1.24318	0.747831	0.424564	0.197171	0									0.953095	0.888174	0.484283	0.221368	0								0.953095	-0.751195	0.128046	0.235179	0.330014								0.953095	1.24318
										0.954095	1.24389	0.748354	0.424889	0.197328	0									0.954095	0.888938	0.484726	0.221575	0								0.954095	-0.751534	0.128132	0.235337	0.330235								0.954095	1.24389
										0.955096	1.2446	0.748878	0.425214	0.197484	0									0.955096	0.889701	0.485168	0.221781	0								0.955096	-0.751873	0.128218	0.235496	0.330455								0.955096	1.2446
										0.956096	1.24531	0.749401	0.425539	0.197641	0									0.956096	0.890464	0.48561	0.221988	0								0.956096	-0.752211	0.128304	0.235654	0.330675								0.956096	1.24531
										0.957096	1.24602	0.749923	0.425864	0.197797	0									0.957096	0.891227	0.486053	0.222194	0								0.957096	-0.752549	0.12839	0.235812	0.330895								0.957096	1.24602
										0.958096	1.24673	0.750445	0.426188	0.197953	0									0.958096	0.89199	0.486495	0.222401	0								0.958096	-0.752886	0.128476	0.23597	0.331115								0.958096	1.24673
										0.959096	1.24744	0.750967	0.426512	0.198109	0									0.959096	0.892752	0.486936	0.222607	0								0.959096	-0.753223	0.128562	0.236127	0.331334								0.959096	1.24744
										0.960096	1.24815	0.751488	0.426836	0.198265	0									0.960096	0.893514	0.487378	0.222813	0								0.960096	-0.75356	0.128648	0.236285	0.331553								0.960096	1.24815
										0.961096	1.24886	0.752008	0.427159	0.198421	0									0.961096	0.894276	0.48782	0.22302	0								0.961096	-0.753896	0.128734	0.236442	0.331773								0.961096	1.24886
										0.962096	1.24956	0.752529	0.427483	0.198577	0									0.962096	0.895037	0.488261	0.223226	0								0.962096	-0.754232	0.128819	0.2366	0.331992								0.962096	1.24956
										0.963096	1.25027	0.753049	0.427806	0.198732	0									0.963096	0.895798	0.488703	0.223432	0								0.963096	-0.754567	0.128905	0.236757	0.33221								0.963096	1.25027
										0.964096	1.25097	0.753568	0.428129	0.198888	0									0.964096	0.896559	0.489144	0.223638	0								0.964096	-0.754902	0.12899	0.236914	0.332429								0.964096	1.25097
										0.965097	1.25168	0.754087	0.428452	0.199043	0									0.965097	0.89732	0.489585	0.223844	0								0.965097	-0.755237	0.129076	0.237071	0.332647								0.965097	1.25168
										0.966097	1.25238	0.754606	0.428774	0.199198	0									0.966097	0.89808	0.490026	0.22405	0								0.966097	-0.755571	0.129161	0.237228	0.332865								0.966097	1.25238
										0.967097	1.25308	0.755124	0.429096	0.199354	0									0.967097	0.89884	0.490467	0.224256	0								0.967097	-0.755905	0.129246	0.237384	0.333083								0.967097	1.25308
										0.968097	1.25379	0.755641	0.429418	0.199509	0									0.968097	0.899599	0.490907	0.224462	0								0.968097	-0.756238	0.129332	0.237541	0.333301								0.968097	1.25379
										0.969097	1.25449	0.756159	0.42974	0.199664	0									0.969097	0.900359	0.491348	0.224668	0								0.969097	-0.756571	0.129417	0.237697	0.333519								0.969097	1.25449
										0.970097	1.25519	0.756676	0.430062	0.199818	0									0.970097	0.901118	0.491788	0.224873	0								0.970097	-0.756904	0.129502	0.237853	0.333736								0.970097	1.25519
										0.971097	1.25589	0.757192	0.430383	0.199973	0									0.971097	0.901877	0.492229	0.225079	0								0.971097	-0.757236	0.129587	0.238009	0.333954								0.971097	1.25589
										0.972097	1.25659	0.757708	0.430704	0.200128	0									0.972097	0.902635	0.492669	0.225285	0								0.972097	-0.757568	0.129672	0.238165	0.334171								0.972097	1.25659
										0.973097	1.25729	0.758224	0.431025	0.200283	0									0.973097	0.903393	0.493109	0.22549	0								0.973097	-0.757899	0.129756	0.238321	0.334388								0.973097	1.25729
										0.974097	1.25799	0.758739	0.431346	0.200437	0									0.974097	0.904151	0.493549	0.225696	0								0.974097	-0.75823	0.129841	0.238477	0.334604								0.974097	1.25799
										0.975098	1.25868	0.759254	0.431666	0.200591	0									0.975098	0.904909	0.493989	0.225901	0								0.975098	-0.758561	0.129926	0.238632	0.334821								0.975098	1.25868
										0.976098	1.25938	0.759768	0.431986	0.200746	0									0.976098	0.905666	0.494428	0.226107	0								0.976098	-0.758891	0.13001	0.238788	0.335037								0.976098	1.25938
										0.977098	1.26008	0.760282	0.432306	0.2009	0									0.977098	0.906423	0.494868	0.226312	0								0.977098	-0.75922	0.130095	0.238943	0.335253								0.977098	1.26008
										0.978098	1.26077	0.760795	0.432626	0.201054	0									0.978098	0.907179	0.495307	0.226518	0								0.978098	-0.75955	0.130179	0.239098	0.335469								0.978098	1.26077
										0.979098	1.26147	0.761308	0.432945	0.201208	0									0.979098	0.907936	0.495747	0.226723	0								0.979098	-0.759879	0.130264	0.239253	0.335685								0.979098	1.26147
										0.980098	1.26216	0.761821	0.433264	0.201362	0									0.980098	0.908692	0.496186	0.226928	0								0.980098	-0.760207	0.130348	0.239408	0.335901								0.980098	1.26216
										0.981098	1.26285	0.762333	0.433583	0.201515	0									0.981098	0.909448	0.496625	0.227133	0								0.981098	-0.760535	0.130432	0.239563	0.336116								0.981098	1.26285
										0.982098	1.26355	0.762845	0.433902	0.201669	0									0.982098	0.910203	0.497064	0.227338	0								0.982098	-0.760863	0.130517	0.239718	0.336331								0.982098	1.26355
										0.983098	1.26424	0.763356	0.434221	0.201823	0									0.983098	0.910958	0.497502	0.227543	0								0.983098	-0.761191	0.130601	0.239872	0.336546								0.983098	1.26424
										0.984098	1.26493	0.763867	0.434539	0.201976	0									0.984098	0.911713	0.497941	0.227749	0								0.984098	-0.761517	0.130685	0.240027	0.336761								0.984098	1.26493
										0.985099	1.26562	0.764377	0.434857	0.202129	0									0.985099	0.912468	0.498379	0.227953	0								0.985099	-0.761844	0.130769	0.240181	0.336976								0.985099	1.26562
										0.986099	1.26631	0.764887	0.435175	0.202282	0									0.986099	0.913222	0.498818	0.228158	0								0.986099	-0.76217	0.130853	0.240335	0.337191								0.986099	1.26631
										0.987099	1.267	0.765397	0.435493	0.202436	0									0.987099	0.913976	0.499256	0.228363	0								0.987099	-0.762496	0.130936	0.240489	0.337405								0.987099	1.267
										0.988099	1.26769	0.765906	0.43581	0.202589	0									0.988099	0.91473	0.499694	0.228568	0								0.988099	-0.762821	0.13102	0.240643	0.337619								0.988099	1.26769
										0.989099	1.26838	0.766415	0.436127	0.202742	0									0.989099	0.915483	0.500132	0.228773	0								0.989099	-0.763146	0.131104	0.240797	0.337833								0.989099	1.26838
										0.990099	1.26906	0.766923	0.436444	0.202894	0									0.990099	0.916236	0.50057	0.228977	0								0.990099	-0.763471	0.131187	0.24095	0.338047								0.990099	1.26906
										0.991099	1.26975	0.767431	0.436761	0.203047	0									0.991099	0.916989	0.501008	0.229182	0								0.991099	-0.763795	0.131271	0.241104	0.338261								0.991099	1.26975
										0.992099	1.27044	0.767939	0.437077	0.2032	0									0.992099	0.917742	0.501445	0.229387	0								0.992099	-0.764119	0.131354	0.241257	0.338474								0.992099	1.27044
										0.993099	1.27112	0.768446	0.437393	0.203352	0									0.993099	0.918494	0.501883	0.229591	0								0.993099	-0.764442	0.131438	0.24141	0.338687								0.993099	1.27112
										0.994099	1.27181	0.768952	0.437709	0.203505	0									0.994099	0.919246	0.50232	0.229796	0								0.994099	-0.764765	0.131521	0.241563	0.3389								0.994099	1.27181
										0.9951	1.27249	0.769459	0.438025	0.203657	0									0.9951	0.919998	0.502757	0.23	0								0.9951	-0.765088	0.131604	0.241716	0.339113								0.9951	1.27249
										0.9961	1.27317	0.769965	0.438341	0.203809	0									0.9961	0.920749	0.503194	0.230205	0								0.9961	-0.76541	0.131687	0.241869	0.339326								0.9961	1.27317
										0.9971	1.27386	0.77047	0.438656	0.203961	0									0.9971	0.9215	0.503631	0.230409	0								0.9971	-0.765732	0.131771	0.242022	0.339538								0.9971	1.27386
										0.9981	1.27454	0.770975	0.438971	0.204113	0									0.9981	0.922251	0.504068	0.230613	0								0.9981	-0.766053	0.131854	0.242174	0.339751								0.9981	1.27454
										0.9991	1.27522	0.771479	0.439286	0.204265	0									0.9991	0.923001	0.504504	0.230817	0								0.9991	-0.766375	0.131937	0.242327	0.339963								0.9991	1.27522
										1.0001	1.2759	0.771984	0.4396	0.204417	0									1.0001	0.923752	0.504941	0.231022	0								1.0001	-0.766695	0.132019	0.242479	0.340175								1.0001	1.2759
										1.0011	1.27658	0.772487	0.439915	0.204568	0									1.0011	0.924501	0.505377	0.231226	0								1.0011	-0.767016	0.132102	0.242631	0.340387								1.0011	1.27658
										1.0021	1.27726	0.772991	0.440229	0.20472	0									1.0021	0.925251	0.505814	0.23143	0								1.0021	-0.767335	0.132185	0.242783	0.340598								1.0021	1.27726
										1.0031	1.27794	0.773493	0.440543	0.204871	0									1.0031	0.926	0.50625	0.231634	0								1.0031	-0.767655	0.132268	0.242935	0.34081								1.0031	1.27794
										1.0041	1.27862	0.773996	0.440857	0.205023	0									1.0041	0.926749	0.506686	0.231838	0								1.0041	-0.767974	0.13235	0.243087	0.341021								1.0041	1.27862
										1.0051	1.27929	0.774498	0.44117	0.205174	0									1.0051	0.927498	0.507122	0.232042	0								1.0051	-0.768293	0.132433	0.243239	0.341232								1.0051	1.27929
										1.0061	1.27997	0.774999	0.441483	0.205325	0									1.0061	0.928246	0.507557	0.232245	0								1.0061	-0.768611	0.132515	0.24339	0.341443								1.0061	1.27997
										1.0071	1.28065	0.775501	0.441796	0.205476	0									1.0071	0.928995	0.507993	0.232449	0								1.0071	-0.768929	0.132598	0.243542	0.341654								1.0071	1.28065
										1.0081	1.28132	0.776001	0.442109	0.205627	0									1.0081	0.929742	0.508429	0.232653	0								1.0081	-0.769247	0.13268	0.243693	0.341865								1.0081	1.28132
										1.0091	1.282	0.776502	0.442422	0.205778	0									1.0091	0.93049	0.508864	0.232857	0								1.0091	-0.769564	0.132762	0.243844	0.342075								1.0091	1.282
										1.0101	1.28267	0.777002	0.442734	0.205929	0									1.0101	0.931237	0.509299	0.23306	0								1.0101	-0.769881	0.132844	0.243995	0.342285								1.0101	1.28267
										1.0111	1.28334	0.777501	0.443046	0.206079	0									1.0111	0.931984	0.509734	0.233264	0								1.0111	-0.770197	0.132926	0.244146	0.342495								1.0111	1.28334
										1.0121	1.28402	0.778	0.443358	0.20623	0									1.0121	0.932731	0.510169	0.233467	0								1.0121	-0.770513	0.133008	0.244297	0.342705								1.0121	1.28402
										1.0131	1.28469	0.778499	0.443669	0.20638	0									1.0131	0.933477	0.510604	0.233671	0								1.0131	-0.770829	0.13309	0.244447	0.342915								1.0131	1.28469
										1.0141	1.28536	0.778997	0.443981	0.206531	0									1.0141	0.934223	0.511039	0.233874	0								1.0141	-0.771144	0.133172	0.244598	0.343124								1.0141	1.28536
										1.0151	1.28603	0.779495	0.444292	0.206681	0									1.0151	0.934969	0.511473	0.234078	0								1.0151	-0.771459	0.133254	0.244748	0.343334								1.0151	1.28603
										1.0161	1.2867	0.779992	0.444603	0.206831	0									1.0161	0.935715	0.511908	0.234281	0								1.0161	-0.771774	0.133336	0.244898	0.343543								1.0161	1.2867
										1.0171	1.28737	0.780489	0.444914	0.206981	0									1.0171	0.93646	0.512342	0.234484	0								1.0171	-0.772088	0.133417	0.245049	0.343752								1.0171	1.28737
										1.0181	1.28804	0.780986	0.445224	0.207131	0									1.0181	0.937205	0.512776	0.234687	0								1.0181	-0.772402	0.133499	0.245199	0.343961								1.0181	1.28804
										1.0191	1.28871	0.781482	0.445534	0.207281	0									1.0191	0.93795	0.51321	0.234891	0								1.0191	-0.772715	0.13358	0.245348	0.344169								1.0191	1.28871
										1.0201	1.28938	0.781978	0.445844	0.20743	0									1.0201	0.938694	0.513644	0.235094	0								1.0201	-0.773028	0.133662	0.245498	0.344378								1.0201	1.28938
										1.0211	1.29004	0.782473	0.446154	0.20758	0									1.0211	0.939438	0.514078	0.235297	0								1.0211	-0.773341	0.133743	0.245648	0.344586								1.0211	1.29004
										1.0221	1.29071	0.782968	0.446464	0.20773	0									1.0221	0.940182	0.514512	0.2355	0								1.0221	-0.773653	0.133825	0.245797	0.344794								1.0221	1.29071
										1.0231	1.29137	0.783462	0.446773	0.207879	0									1.0231	0.940925	0.514945	0.235703	0								1.0231	-0.773965	0.133906	0.245947	0.345002								1.0231	1.29137
										1.0241	1.29204	0.783957	0.447082	0.208028	0									1.0241	0.941668	0.515379	0.235906	0								1.0241	-0.774277	0.133987	0.246096	0.34521								1.0241	1.29204
										1.0251	1.2927	0.78445	0.447391	0.208177	0									1.0251	0.942411	0.515812	0.236108	0								1.0251	-0.774588	0.134068	0.246245	0.345417								1.0251	1.2927
										1.0261	1.29337	0.784943	0.4477	0.208327	0									1.0261	0.943154	0.516245	0.236311	0								1.0261	-0.774899	0.134149	0.246394	0.345625								1.0261	1.29337
										1.0271	1.29403	0.785436	0.448008	0.208475	0									1.0271	0.943896	0.516678	0.236514	0								1.0271	-0.775209	0.13423	0.246543	0.345832								1.0271	1.29403
										1.0281	1.29469	0.785929	0.448316	0.208624	0									1.0281	0.944638	0.517111	0.236717	0								1.0281	-0.775519	0.134311	0.246692	0.346039								1.0281	1.29469
										1.0291	1.29535	0.786421	0.448624	0.208773	0									1.0291	0.94538	0.517544	0.236919	0								1.0291	-0.775829	0.134392	0.24684	0.346246								1.0291	1.29535
										1.0301	1.29601	0.786912	0.448932	0.208922	0									1.0301	0.946121	0.517977	0.237122	0								1.0301	-0.776138	0.134473	0.246989	0.346453								1.0301	1.29601
										1.0311	1.29668	0.787403	0.449239	0.20907	0									1.0311	0.946863	0.518409	0.237324	0								1.0311	-0.776447	0.134553	0.247137	0.346659								1.0311	1.29668
										1.0321	1.29733	0.787894	0.449547	0.209219	0									1.0321	0.947604	0.518842	0.237527	0								1.0321	-0.776756	0.134634	0.247285	0.346865								1.0321	1.29733
										1.0331	1.29799	0.788384	0.449854	0.209367	0									1.0331	0.948344	0.519274	0.237729	0								1.0331	-0.777064	0.134714	0.247433	0.347072								1.0331	1.29799
										1.0341	1.29865	0.788874	0.45016	0.209515	0									1.0341	0.949084	0.519706	0.237932	0								1.0341	-0.777372	0.134795	0.247581	0.347278								1.0341	1.29865
										1.0351	1.29931	0.789364	0.450467	0.209664	0									1.0351	0.949824	0.520138	0.238134	0								1.0351	-0.777679	0.134875	0.247729	0.347483								1.0351	1.29931
										1.0361	1.29997	0.789853	0.450773	0.209812	0									1.0361	0.950564	0.52057	0.238336	0								1.0361	-0.777986	0.134956	0.247877	0.347689								1.0361	1.29997
										1.0371	1.30062	0.790342	0.451079	0.20996	0									1.0371	0.951304	0.521001	0.238538	0								1.0371	-0.778293	0.135036	0.248024	0.347895								1.0371	1.30062
										1.0381	1.30128	0.79083	0.451385	0.210107	0									1.0381	0.952043	0.521433	0.23874	0								1.0381	-0.778599	0.135116	0.248172	0.3481								1.0381	1.30128
										1.0391	1.30193	0.791318	0.451691	0.210255	0									1.0391	0.952782	0.521865	0.238943	0								1.0391	-0.778905	0.135196	0.248319	0.348305								1.0391	1.30193
										1.0401	1.30259	0.791805	0.451996	0.210403	0									1.0401	0.95352	0.522296	0.239145	0								1.0401	-0.779211	0.135276	0.248466	0.34851								1.0401	1.30259
										1.0411	1.30324	0.792292	0.452302	0.21055	0									1.0411	0.954258	0.522727	0.239347	0								1.0411	-0.779516	0.135356	0.248614	0.348715								1.0411	1.30324
										1.0421	1.3039	0.792779	0.452606	0.210698	0									1.0421	0.954996	0.523158	0.239549	0								1.0421	-0.779821	0.135436	0.24876	0.348919								1.0421	1.3039
										1.0431	1.30455	0.793265	0.452911	0.210845	0									1.0431	0.955734	0.523589	0.23975	0								1.0431	-0.780125	0.135516	0.248907	0.349124								1.0431	1.30455
										1.0441	1.3052	0.793751	0.453216	0.210992	0									1.0441	0.956471	0.52402	0.239952	0								1.0441	-0.780429	0.135596	0.249054	0.349328								1.0441	1.3052
										1.0451	1.30585	0.794236	0.45352	0.211139	0									1.0451	0.957209	0.524451	0.240154	0								1.0451	-0.780733	0.135676	0.249201	0.349532								1.0451	1.30585
										1.0461	1.3065	0.794721	0.453824	0.211286	0									1.0461	0.957945	0.524881	0.240356	0								1.0461	-0.781037	0.135755	0.249347	0.349736								1.0461	1.3065
										1.0471	1.30715	0.795206	0.454128	0.211433	0									1.0471	0.958682	0.525312	0.240557	0								1.0471	-0.78134	0.135835	0.249493	0.34994								1.0471	1.30715
										1.0481	1.3078	0.79569	0.454432	0.21158	0									1.0481	0.959418	0.525742	0.240759	0								1.0481	-0.781642	0.135914	0.24964	0.350143								1.0481	1.3078
										1.0491	1.30845	0.796174	0.454735	0.211727	0									1.0491	0.960154	0.526172	0.240961	0								1.0491	-0.781945	0.135994	0.249786	0.350347								1.0491	1.30845
										1.05011	1.3091	0.796657	0.455038	0.211874	0									1.05011	0.96089	0.526602	0.241162	0								1.05011	-0.782247	0.136073	0.249932	0.35055								1.05011	1.3091
										1.05111	1.30975	0.79714	0.455341	0.21202	0									1.05111	0.961625	0.527032	0.241364	0								1.05111	-0.782548	0.136152	0.250078	0.350753								1.05111	1.30975
										1.05211	1.31039	0.797622	0.455644	0.212166	0									1.05211	0.96236	0.527462	0.241565	0								1.05211	-0.78285	0.136232	0.250223	0.350956								1.05211	1.31039
										1.05311	1.31104	0.798104	0.455946	0.212313	0									1.05311	0.963095	0.527892	0.241766	0								1.05311	-0.783151	0.136311	0.250369	0.351159								1.05311	1.31104
										1.05411	1.31169	0.798586	0.456248	0.212459	0									1.05411	0.96383	0.528321	0.241968	0								1.05411	-0.783451	0.13639	0.250514	0.351361								1.05411	1.31169
										1.05511	1.31233	0.799067	0.45655	0.212605	0									1.05511	0.964564	0.528751	0.242169	0								1.05511	-0.783751	0.136469	0.25066	0.351564								1.05511	1.31233
										1.05611	1.31298	0.799548	0.456852	0.212751	0									1.05611	0.965298	0.52918	0.24237	0								1.05611	-0.784051	0.136548	0.250805	0.351766								1.05611	1.31298
										1.05711	1.31362	0.800029	0.457154	0.212897	0									1.05711	0.966032	0.529609	0.242571	0								1.05711	-0.784351	0.136627	0.25095	0.351968								1.05711	1.31362
										1.05811	1.31426	0.800509	0.457455	0.213043	0									1.05811	0.966765	0.530038	0.242772	0								1.05811	-0.78465	0.136706	0.251095	0.35217								1.05811	1.31426
										1.05911	1.31491	0.800988	0.457756	0.213188	0									1.05911	0.967498	0.530467	0.242973	0								1.05911	-0.784948	0.136784	0.25124	0.352372								1.05911	1.31491
										1.06011	1.31555	0.801467	0.458057	0.213334	0									1.06011	0.968231	0.530896	0.243174	0								1.06011	-0.785247	0.136863	0.251385	0.352573								1.06011	1.31555
										1.06111	1.31619	0.801946	0.458358	0.213479	0									1.06111	0.968964	0.531324	0.243375	0								1.06111	-0.785545	0.136942	0.251529	0.352775								1.06111	1.31619
										1.06211	1.31683	0.802425	0.458658	0.213625	0									1.06211	0.969696	0.531753	0.243576	0								1.06211	-0.785842	0.13702	0.251674	0.352976								1.06211	1.31683
										1.06311	1.31747	0.802903	0.458958	0.21377	0									1.06311	0.970428	0.532181	0.243777	0								1.06311	-0.78614	0.137099	0.251818	0.353177								1.06311	1.31747
										1.06411	1.31811	0.80338	0.459258	0.213915	0									1.06411	0.971159	0.53261	0.243978	0								1.06411	-0.786437	0.137177	0.251962	0.353378								1.06411	1.31811
										1.06511	1.31875	0.803857	0.459558	0.21406	0									1.06511	0.971891	0.533038	0.244178	0								1.06511	-0.786733	0.137256	0.252107	0.353578								1.06511	1.31875
										1.06611	1.31939	0.804334	0.459857	0.214205	0									1.06611	0.972622	0.533466	0.244379	0								1.06611	-0.78703	0.137334	0.252251	0.353779								1.06611	1.31939
										1.06711	1.32002	0.80481	0.460157	0.21435	0									1.06711	0.973353	0.533894	0.24458	0								1.06711	-0.787326	0.137412	0.252394	0.353979								1.06711	1.32002
										1.06811	1.32066	0.805286	0.460456	0.214495	0									1.06811	0.974083	0.534321	0.24478	0								1.06811	-0.787621	0.13749	0.252538	0.354179								1.06811	1.32066
										1.06911	1.3213	0.805762	0.460754	0.214639	0									1.06911	0.974814	0.534749	0.244981	0								1.06911	-0.787916	0.137568	0.252682	0.354379								1.06911	1.3213
										1.07011	1.32193	0.806237	0.461053	0.214784	0									1.07011	0.975544	0.535176	0.245181	0								1.07011	-0.788211	0.137646	0.252825	0.354579								1.07011	1.32193
										1.07111	1.32257	0.806712	0.461351	0.214928	0									1.07111	0.976273	0.535604	0.245382	0								1.07111	-0.788506	0.137724	0.252969	0.354779								1.07111	1.32257
										1.07211	1.3232	0.807186	0.461649	0.215073	0									1.07211	0.977003	0.536031	0.245582	0								1.07211	-0.7888	0.137802	0.253112	0.354978								1.07211	1.3232
										1.07311	1.32384	0.80766	0.461947	0.215217	0									1.07311	0.977732	0.536458	0.245782	0								1.07311	-0.789094	0.13788	0.253255	0.355178								1.07311	1.32384
										1.07411	1.32447	0.808134	0.462245	0.215361	0									1.07411	0.978461	0.536885	0.245982	0								1.07411	-0.789387	0.137958	0.253398	0.355377								1.07411	1.32447
										1.07511	1.3251	0.808607	0.462543	0.215505	0									1.07511	0.979189	0.537312	0.246183	0								1.07511	-0.78968	0.138035	0.253541	0.355576								1.07511	1.3251
										1.07611	1.32573	0.809079	0.46284	0.215649	0									1.07611	0.979917	0.537739	0.246383	0								1.07611	-0.789973	0.138113	0.253684	0.355775								1.07611	1.32573
										1.07711	1.32636	0.809552	0.463137	0.215793	0									1.07711	0.980645	0.538165	0.246583	0								1.07711	-0.790265	0.13819	0.253827	0.355973								1.07711	1.32636
										1.07811	1.32699	0.810023	0.463434	0.215937	0									1.07811	0.981373	0.538592	0.246783	0								1.07811	-0.790557	0.138268	0.253969	0.356172								1.07811	1.32699
										1.07911	1.32762	0.810495	0.46373	0.21608	0									1.07911	0.982101	0.539018	0.246983	0								1.07911	-0.790849	0.138345	0.254112	0.35637								1.07911	1.32762
										1.08011	1.32825	0.810966	0.464026	0.216224	0									1.08011	0.982828	0.539444	0.247183	0								1.08011	-0.79114	0.138423	0.254254	0.356569								1.08011	1.32825
										1.08111	1.32888	0.811437	0.464322	0.216367	0									1.08111	0.983555	0.53987	0.247383	0								1.08111	-0.791431	0.1385	0.254396	0.356767								1.08111	1.32888
										1.08211	1.32951	0.811907	0.464618	0.21651	0									1.08211	0.984281	0.540296	0.247582	0								1.08211	-0.791722	0.138577	0.254538	0.356964								1.08211	1.32951
										1.08311	1.33014	0.812377	0.464914	0.216654	0									1.08311	0.985007	0.540722	0.247782	0								1.08311	-0.792012	0.138654	0.25468	0.357162								1.08311	1.33014
										1.08411	1.33077	0.812846	0.465209	0.216797	0									1.08411	0.985733	0.541148	0.247982	0								1.08411	-0.792302	0.138731	0.254822	0.35736								1.08411	1.33077
										1.08511	1.33139	0.813315	0.465505	0.21694	0									1.08511	0.986459	0.541573	0.248181	0								1.08511	-0.792592	0.138808	0.254964	0.357557								1.08511	1.33139
										1.08611	1.33202	0.813784	0.465799	0.217083	0									1.08611	0.987184	0.541999	0.248381	0								1.08611	-0.792881	0.138885	0.255105	0.357754								1.08611	1.33202
										1.08711	1.33264	0.814252	0.466094	0.217225	0									1.08711	0.98791	0.542424	0.248581	0								1.08711	-0.79317	0.138962	0.255247	0.357951								1.08711	1.33264
										1.08811	1.33327	0.81472	0.466389	0.217368	0									1.08811	0.988635	0.542849	0.24878	0								1.08811	-0.793459	0.139039	0.255388	0.358148								1.08811	1.33327
										1.08911	1.33389	0.815187	0.466683	0.217511	0									1.08911	0.989359	0.543274	0.24898	0								1.08911	-0.793747	0.139116	0.255529	0.358345								1.08911	1.33389
										1.09011	1.33451	0.815654	0.466977	0.217653	0									1.09011	0.990083	0.543699	0.249179	0								1.09011	-0.794035	0.139192	0.25567	0.358541								1.09011	1.33451
										1.09111	1.33514	0.816121	0.467271	0.217795	0									1.09111	0.990807	0.544124	0.249378	0								1.09111	-0.794323	0.139269	0.255811	0.358737								1.09111	1.33514
										1.09211	1.33576	0.816587	0.467564	0.217938	0									1.09211	0.991531	0.544548	0.249578	0								1.09211	-0.79461	0.139346	0.255952	0.358934								1.09211	1.33576
										1.09311	1.33638	0.817053	0.467858	0.21808	0									1.09311	0.992255	0.544973	0.249777	0								1.09311	-0.794897	0.139422	0.256093	0.35913								1.09311	1.33638
										1.09411	1.337	0.817519	0.468151	0.218222	0									1.09411	0.992978	0.545397	0.249976	0								1.09411	-0.795183	0.139499	0.256234	0.359326								1.09411	1.337
										1.09511	1.33762	0.817984	0.468444	0.218364	0									1.09511	0.993701	0.545822	0.250175	0								1.09511	-0.79547	0.139575	0.256374	0.359521								1.09511	1.33762
										1.09611	1.33824	0.818448	0.468737	0.218506	0									1.09611	0.994423	0.546246	0.250374	0								1.09611	-0.795755	0.139651	0.256515	0.359717								1.09611	1.33824
										1.09711	1.33886	0.818912	0.469029	0.218648	0									1.09711	0.995146	0.54667	0.250573	0								1.09711	-0.796041	0.139727	0.256655	0.359912								1.09711	1.33886
										1.09811	1.33948	0.819376	0.469321	0.218789	0									1.09811	0.995868	0.547094	0.250772	0								1.09811	-0.796326	0.139804	0.256795	0.360107								1.09811	1.33948
										1.09911	1.3401	0.81984	0.469613	0.218931	0									1.09911	0.996589	0.547517	0.250971	0								1.09911	-0.796611	0.13988	0.256935	0.360302								1.09911	1.3401
										1.10011	1.34071	0.820303	0.469905	0.219072	0									1.10011	0.997311	0.547941	0.25117	0								1.10011	-0.796896	0.139956	0.257075	0.360497								1.10011	1.34071
										1.10111	1.34133	0.820765	0.470197	0.219214	0									1.10111	0.998032	0.548365	0.251369	0								1.10111	-0.79718	0.140032	0.257215	0.360692								1.10111	1.34133
										1.10211	1.34195	0.821227	0.470488	0.219355	0									1.10211	0.998753	0.548788	0.251567	0								1.10211	-0.797464	0.140107	0.257354	0.360886								1.10211	1.34195
										1.10311	1.34256	0.821689	0.470779	0.219496	0									1.10311	0.999474	0.549211	0.251766	0								1.10311	-0.797747	0.140183	0.257494	0.361081								1.10311	1.34256
										1.10411	1.34318	0.822151	0.47107	0.219637	0									1.10411	1.00019	0.549634	0.251965	0								1.10411	-0.79803	0.140259	0.257633	0.361275								1.10411	1.34318
										1.10511	1.34379	0.822612	0.471361	0.219778	0									1.10511	1.00091	0.550057	0.252163	0								1.10511	-0.798313	0.140335	0.257773	0.361469								1.10511	1.34379
										1.10611	1.3444	0.823072	0.471651	0.219919	0									1.10611	1.00163	0.55048	0.252362	0								1.10611	-0.798596	0.14041	0.257912	0.361663								1.10611	1.3444
										1.10711	1.34502	0.823532	0.471941	0.220059	0									1.10711	1.00235	0.550903	0.25256	0								1.10711	-0.798878	0.140486	0.258051	0.361857								1.10711	1.34502
										1.10811	1.34563	0.823992	0.472231	0.2202	0									1.10811	1.00307	0.551326	0.252759	0								1.10811	-0.79916	0.140561	0.25819	0.36205								1.10811	1.34563
										1.10911	1.34624	0.824452	0.472521	0.220341	0									1.10911	1.00379	0.551748	0.252957	0								1.10911	-0.799441	0.140637	0.258329	0.362244								1.10911	1.34624
										1.11011	1.34685	0.82491	0.47281	0.220481	0									1.11011	1.00451	0.55217	0.253156	0								1.11011	-0.799722	0.140712	0.258468	0.362437								1.11011	1.34685
										1.11111	1.34746	0.825369	0.4731	0.220621	0									1.11111	1.00523	0.552593	0.253354	0								1.11111	-0.800003	0.140787	0.258606	0.36263								1.11111	1.34746
										1.11211	1.34807	0.825827	0.473389	0.220762	0									1.11211	1.00595	0.553015	0.253552	0								1.11211	-0.800284	0.140863	0.258745	0.362823								1.11211	1.34807
										1.11311	1.34868	0.826285	0.473678	0.220902	0									1.11311	1.00666	0.553437	0.25375	0								1.11311	-0.800564	0.140938	0.258883	0.363016								1.11311	1.34868
										1.11411	1.34929	0.826742	0.473966	0.221042	0									1.11411	1.00738	0.553858	0.253948	0								1.11411	-0.800844	0.141013	0.259021	0.363208								1.11411	1.34929
										1.11511	1.3499	0.827199	0.474255	0.221182	0									1.11511	1.0081	0.55428	0.254146	0								1.11511	-0.801123	0.141088	0.259159	0.363401								1.11511	1.3499
										1.11611	1.35051	0.827656	0.474543	0.221321	0									1.11611	1.00882	0.554702	0.254344	0								1.11611	-0.801403	0.141163	0.259298	0.363593								1.11611	1.35051
										1.11711	1.35111	0.828112	0.474831	0.221461	0									1.11711	1.00953	0.555123	0.254542	0								1.11711	-0.801681	0.141238	0.259435	0.363785								1.11711	1.35111
										1.11811	1.35172	0.828568	0.475119	0.221601	0									1.11811	1.01025	0.555545	0.25474	0								1.11811	-0.80196	0.141313	0.259573	0.363977								1.11811	1.35172
										1.11911	1.35232	0.829023	0.475406	0.22174	0									1.11911	1.01097	0.555966	0.254938	0								1.11911	-0.802238	0.141388	0.259711	0.364169								1.11911	1.35232
										1.12011	1.35293	0.829478	0.475693	0.221879	0									1.12011	1.01168	0.556387	0.255136	0								1.12011	-0.802516	0.141462	0.259848	0.36436								1.12011	1.35293
										1.12111	1.35353	0.829933	0.47598	0.222019	0									1.12111	1.0124	0.556808	0.255334	0								1.12111	-0.802794	0.141537	0.259986	0.364552								1.12111	1.35353
										1.12211	1.35414	0.830387	0.476267	0.222158	0									1.12211	1.01311	0.557229	0.255531	0								1.12211	-0.803071	0.141611	0.260123	0.364743								1.12211	1.35414
										1.12311	1.35474	0.830841	0.476554	0.222297	0									1.12311	1.01383	0.557649	0.255729	0								1.12311	-0.803348	0.141686	0.26026	0.364934								1.12311	1.35474
										1.12411	1.35534	0.831295	0.47684	0.222436	0									1.12411	1.01454	0.55807	0.255927	0								1.12411	-0.803624	0.14176	0.260398	0.365125								1.12411	1.35534
										1.12511	1.35595	0.831748	0.477126	0.222575	0									1.12511	1.01526	0.55849	0.256124	0								1.12511	-0.803901	0.141835	0.260535	0.365316								1.12511	1.35595
										1.12611	1.35655	0.8322	0.477412	0.222714	0									1.12611	1.01597	0.558911	0.256322	0								1.12611	-0.804176	0.141909	0.260671	0.365507								1.12611	1.35655
										1.12711	1.35715	0.832652	0.477698	0.222852	0									1.12711	1.01668	0.559331	0.256519	0								1.12711	-0.804452	0.141983	0.260808	0.365697								1.12711	1.35715
										1.12811	1.35775	0.833104	0.477983	0.222991	0									1.12811	1.0174	0.559751	0.256716	0								1.12811	-0.804727	0.142058	0.260945	0.365888								1.12811	1.35775
										1.12911	1.35835	0.833556	0.478269	0.223129	0									1.12911	1.01811	0.560171	0.256914	0								1.12911	-0.805002	0.142132	0.261081	0.366078								1.12911	1.35835
										1.13011	1.35895	0.834007	0.478554	0.223268	0									1.13011	1.01883	0.560591	0.257111	0								1.13011	-0.805277	0.142206	0.261218	0.366268								1.13011	1.35895
										1.13111	1.35955	0.834457	0.478838	0.223406	0									1.13111	1.01954	0.56101	0.257308	0								1.13111	-0.805551	0.14228	0.261354	0.366458								1.13111	1.35955
										1.13211	1.36014	0.834908	0.479123	0.223544	0									1.13211	1.02025	0.56143	0.257505	0								1.13211	-0.805825	0.142354	0.26149	0.366648								1.13211	1.36014
										1.13311	1.36074	0.835357	0.479407	0.223682	0									1.13311	1.02096	0.561849	0.257702	0								1.13311	-0.806099	0.142428	0.261626	0.366837								1.13311	1.36074
										1.13411	1.36134	0.835807	0.479691	0.22382	0									1.13411	1.02167	0.562268	0.2579	0								1.13411	-0.806372	0.142502	0.261762	0.367026								1.13411	1.36134
										1.13511	1.36193	0.836256	0.479975	0.223958	0									1.13511	1.02239	0.562688	0.258097	0								1.13511	-0.806645	0.142575	0.261898	0.367216								1.13511	1.36193
										1.13611	1.36253	0.836705	0.480259	0.224096	0									1.13611	1.0231	0.563107	0.258293	0								1.13611	-0.806918	0.142649	0.262034	0.367405								1.13611	1.36253
										1.13711	1.36312	0.837153	0.480542	0.224233	0									1.13711	1.02381	0.563526	0.25849	0								1.13711	-0.80719	0.142723	0.262169	0.367594								1.13711	1.36312
										1.13811	1.36372	0.837601	0.480826	0.224371	0									1.13811	1.02452	0.563944	0.258687	0								1.13811	-0.807462	0.142796	0.262305	0.367782								1.13811	1.36372
										1.13911	1.36431	0.838048	0.481109	0.224508	0									1.13911	1.02523	0.564363	0.258884	0								1.13911	-0.807734	0.14287	0.26244	0.367971								1.13911	1.36431
										1.14011	1.36491	0.838495	0.481391	0.224646	0									1.14011	1.02594	0.564781	0.259081	0								1.14011	-0.808005	0.142943	0.262576	0.368159								1.14011	1.36491
										1.14111	1.3655	0.838942	0.481674	0.224783	0									1.14111	1.02665	0.5652	0.259277	0								1.14111	-0.808276	0.143016	0.262711	0.368348								1.14111	1.3655
										1.14211	1.36609	0.839388	0.481956	0.22492	0									1.14211	1.02736	0.565618	0.259474	0								1.14211	-0.808547	0.14309	0.262846	0.368536								1.14211	1.36609
										1.14311	1.36668	0.839834	0.482238	0.225057	0									1.14311	1.02807	0.566036	0.259671	0								1.14311	-0.808818	0.143163	0.262981	0.368724								1.14311	1.36668
										1.14411	1.36727	0.84028	0.48252	0.225194	0									1.14411	1.02878	0.566454	0.259867	0								1.14411	-0.809088	0.143236	0.263115	0.368912								1.14411	1.36727
										1.14511	1.36786	0.840725	0.482802	0.225331	0									1.14511	1.02949	0.566872	0.260064	0								1.14511	-0.809358	0.143309	0.26325	0.369099								1.14511	1.36786
										1.14611	1.36845	0.84117	0.483083	0.225467	0									1.14611	1.0302	0.56729	0.26026	0								1.14611	-0.809627	0.143382	0.263385	0.369287								1.14611	1.36845
										1.14711	1.36904	0.841614	0.483365	0.225604	0									1.14711	1.03091	0.567708	0.260456	0								1.14711	-0.809896	0.143455	0.263519	0.369474								1.14711	1.36904
										1.14811	1.36963	0.842058	0.483646	0.225741	0									1.14811	1.03161	0.568125	0.260653	0								1.14811	-0.810165	0.143528	0.263653	0.369661								1.14811	1.36963
										1.14911	1.37022	0.842501	0.483926	0.225877	0									1.14911	1.03232	0.568542	0.260849	0								1.14911	-0.810434	0.143601	0.263788	0.369848								1.14911	1.37022
										1.15012	1.37081	0.842945	0.484207	0.226013	0									1.15012	1.03303	0.56896	0.261045	0								1.15012	-0.810702	0.143674	0.263922	0.370035								1.15012	1.37081
										1.15112	1.37139	0.843387	0.484487	0.226149	0									1.15112	1.03374	0.569377	0.261241	0								1.15112	-0.81097	0.143747	0.264056	0.370222								1.15112	1.37139
										1.15212	1.37198	0.84383	0.484767	0.226286	0									1.15212	1.03444	0.569794	0.261437	0								1.15212	-0.811237	0.143819	0.26419	0.370408								1.15212	1.37198
										1.15312	1.37256	0.844272	0.485047	0.226422	0									1.15312	1.03515	0.570211	0.261634	0								1.15312	-0.811505	0.143892	0.264323	0.370595								1.15312	1.37256
										1.15412	1.37315	0.844713	0.485327	0.226557	0									1.15412	1.03586	0.570627	0.26183	0								1.15412	-0.811772	0.143965	0.264457	0.370781								1.15412	1.37315
										1.15512	1.37373	0.845154	0.485606	0.226693	0									1.15512	1.03656	0.571044	0.262025	0								1.15512	-0.812038	0.144037	0.264591	0.370967								1.15512	1.37373
										1.15612	1.37432	0.845595	0.485885	0.226829	0									1.15612	1.03727	0.57146	0.262221	0								1.15612	-0.812305	0.144109	0.264724	0.371153								1.15612	1.37432
										1.15712	1.3749	0.846036	0.486164	0.226964	0									1.15712	1.03797	0.571877	0.262417	0								1.15712	-0.812571	0.144182	0.264857	0.371339								1.15712	1.3749
										1.15812	1.37548	0.846476	0.486443	0.2271	0									1.15812	1.03868	0.572293	0.262613	0								1.15812	-0.812837	0.144254	0.264991	0.371525								1.15812	1.37548
										1.15912	1.37606	0.846915	0.486722	0.227235	0									1.15912	1.03938	0.572709	0.262809	0								1.15912	-0.813102	0.144326	0.265124	0.37171								1.15912	1.37606
										1.16012	1.37665	0.847354	0.487	0.227371	0									1.16012	1.04009	0.573125	0.263004	0								1.16012	-0.813367	0.144399	0.265257	0.371895								1.16012	1.37665
										1.16112	1.37723	0.847793	0.487278	0.227506	0									1.16112	1.04079	0.573541	0.2632	0								1.16112	-0.813632	0.144471	0.26539	0.37208								1.16112	1.37723
										1.16212	1.37781	0.848232	0.487556	0.227641	0									1.16212	1.0415	0.573957	0.263396	0								1.16212	-0.813896	0.144543	0.265522	0.372265								1.16212	1.37781
										1.16312	1.37839	0.84867	0.487833	0.227776	0									1.16312	1.0422	0.574372	0.263591	0								1.16312	-0.81416	0.144615	0.265655	0.37245								1.16312	1.37839
										1.16412	1.37897	0.849107	0.488111	0.227911	0									1.16412	1.04291	0.574788	0.263787	0								1.16412	-0.814424	0.144687	0.265788	0.372635								1.16412	1.37897
										1.16512	1.37955	0.849545	0.488388	0.228045	0									1.16512	1.04361	0.575203	0.263982	0								1.16512	-0.814688	0.144759	0.26592	0.37282								1.16512	1.37955
										1.16612	1.38012	0.849982	0.488665	0.22818	0									1.16612	1.04431	0.575618	0.264177	0								1.16612	-0.814951	0.14483	0.266052	0.373004								1.16612	1.38012
										1.16712	1.3807	0.850418	0.488942	0.228315	0									1.16712	1.04502	0.576033	0.264373	0								1.16712	-0.815214	0.144902	0.266185	0.373188								1.16712	1.3807
										1.16812	1.38128	0.850854	0.489218	0.228449	0									1.16812	1.04572	0.576448	0.264568	0								1.16812	-0.815477	0.144974	0.266317	0.373372								1.16812	1.38128
										1.16912	1.38185	0.85129	0.489494	0.228583	0									1.16912	1.04642	0.576863	0.264763	0								1.16912	-0.815739	0.145045	0.266449	0.373556								1.16912	1.38185
										1.17012	1.38243	0.851725	0.48977	0.228718	0									1.17012	1.04712	0.577278	0.264958	0								1.17012	-0.816001	0.145117	0.266581	0.37374								1.17012	1.38243
										1.17112	1.383	0.85216	0.490046	0.228852	0									1.17112	1.04782	0.577692	0.265153	0								1.17112	-0.816263	0.145188	0.266712	0.373923								1.17112	1.383
										1.17212	1.38358	0.852595	0.490322	0.228986	0									1.17212	1.04853	0.578107	0.265348	0								1.17212	-0.816524	0.14526	0.266844	0.374107								1.17212	1.38358
										1.17312	1.38415	0.853029	0.490597	0.22912	0									1.17312	1.04923	0.578521	0.265543	0								1.17312	-0.816785	0.145331	0.266975	0.37429								1.17312	1.38415
										1.17412	1.38473	0.853463	0.490872	0.229254	0									1.17412	1.04993	0.578935	0.265738	0								1.17412	-0.817046	0.145403	0.267107	0.374473								1.17412	1.38473
										1.17512	1.3853	0.853896	0.491147	0.229387	0									1.17512	1.05063	0.57935	0.265933	0								1.17512	-0.817306	0.145474	0.267238	0.374656								1.17512	1.3853
										1.17612	1.38587	0.854329	0.491422	0.229521	0									1.17612	1.05133	0.579763	0.266128	0								1.17612	-0.817567	0.145545	0.267369	0.374839								1.17612	1.38587
										1.17712	1.38644	0.854762	0.491697	0.229655	0									1.17712	1.05203	0.580177	0.266323	0								1.17712	-0.817827	0.145616	0.2675	0.375022								1.17712	1.38644
										1.17812	1.38701	0.855194	0.491971	0.229788	0									1.17812	1.05273	0.580591	0.266518	0								1.17812	-0.818086	0.145687	0.267631	0.375204								1.17812	1.38701
										1.17912	1.38758	0.855626	0.492245	0.229921	0									1.17912	1.05343	0.581005	0.266712	0								1.17912	-0.818345	0.145758	0.267762	0.375387								1.17912	1.38758
										1.18012	1.38815	0.856057	0.492519	0.230054	0									1.18012	1.05413	0.581418	0.266907	0								1.18012	-0.818604	0.145829	0.267893	0.375569								1.18012	1.38815
										1.18112	1.38872	0.856488	0.492792	0.230188	0									1.18112	1.05483	0.581831	0.267101	0								1.18112	-0.818863	0.1459	0.268024	0.375751								1.18112	1.38872
										1.18212	1.38929	0.856919	0.493066	0.230321	0									1.18212	1.05553	0.582244	0.267296	0								1.18212	-0.819121	0.145971	0.268154	0.375933								1.18212	1.38929
										1.18312	1.38986	0.857349	0.493339	0.230454	0									1.18312	1.05622	0.582658	0.26749	0								1.18312	-0.819379	0.146042	0.268285	0.376115								1.18312	1.38986
										1.18412	1.39043	0.857779	0.493612	0.230586	0									1.18412	1.05692	0.58307	0.267685	0								1.18412	-0.819637	0.146112	0.268415	0.376296								1.18412	1.39043
										1.18512	1.391	0.858209	0.493884	0.230719	0									1.18512	1.05762	0.583483	0.267879	0								1.18512	-0.819895	0.146183	0.268545	0.376478								1.18512	1.391
										1.18612	1.39156	0.858638	0.494157	0.230852	0									1.18612	1.05832	0.583896	0.268073	0								1.18612	-0.820152	0.146254	0.268675	0.376659								1.18612	1.39156
										1.18712	1.39213	0.859066	0.494429	0.230984	0									1.18712	1.05902	0.584308	0.268268	0								1.18712	-0.820409	0.146324	0.268805	0.37684								1.18712	1.39213
										1.18812	1.39269	0.859495	0.494701	0.231117	0									1.18812	1.05971	0.584721	0.268462	0								1.18812	-0.820665	0.146394	0.268935	0.377021								1.18812	1.39269
										1.18912	1.39326	0.859923	0.494973	0.231249	0									1.18912	1.06041	0.585133	0.268656	0								1.18912	-0.820921	0.146465	0.269065	0.377202								1.18912	1.39326
										1.19012	1.39382	0.86035	0.495245	0.231381	0									1.19012	1.06111	0.585545	0.26885	0								1.19012	-0.821177	0.146535	0.269195	0.377383								1.19012	1.39382
										1.19112	1.39439	0.860778	0.495516	0.231513	0									1.19112	1.0618	0.585957	0.269044	0								1.19112	-0.821433	0.146605	0.269324	0.377564								1.19112	1.39439
										1.19212	1.39495	0.861204	0.495787	0.231645	0									1.19212	1.0625	0.586369	0.269238	0								1.19212	-0.821688	0.146676	0.269454	0.377744								1.19212	1.39495
										1.19312	1.39551	0.861631	0.496058	0.231777	0									1.19312	1.06319	0.586781	0.269432	0								1.19312	-0.821943	0.146746	0.269583	0.377924								1.19312	1.39551
										1.19412	1.39607	0.862057	0.496329	0.231909	0									1.19412	1.06389	0.587193	0.269626	0								1.19412	-0.822198	0.146816	0.269712	0.378104								1.19412	1.39607
										1.19512	1.39664	0.862482	0.496599	0.23204	0									1.19512	1.06459	0.587604	0.26982	0								1.19512	-0.822453	0.146886	0.269841	0.378284								1.19512	1.39664
										1.19612	1.3972	0.862908	0.49687	0.232172	0									1.19612	1.06528	0.588016	0.270014	0								1.19612	-0.822707	0.146956	0.26997	0.378464								1.19612	1.3972
										1.19712	1.39776	0.863333	0.49714	0.232303	0									1.19712	1.06597	0.588427	0.270207	0								1.19712	-0.822961	0.147026	0.270099	0.378644								1.19712	1.39776
										1.19812	1.39832	0.863757	0.497409	0.232435	0									1.19812	1.06667	0.588838	0.270401	0								1.19812	-0.823214	0.147096	0.270228	0.378823								1.19812	1.39832
										1.19912	1.39888	0.864181	0.497679	0.232566	0									1.19912	1.06736	0.589249	0.270595	0								1.19912	-0.823468	0.147166	0.270357	0.379003								1.19912	1.39888
										1.20012	1.39943	0.864605	0.497948	0.232697	0									1.20012	1.06806	0.58966	0.270788	0								1.20012	-0.823721	0.147235	0.270485	0.379182								1.20012	1.39943
										1.20112	1.39999	0.865028	0.498218	0.232828	0									1.20112	1.06875	0.590071	0.270982	0								1.20112	-0.823973	0.147305	0.270614	0.379361								1.20112	1.39999
										1.20212	1.40055	0.865451	0.498486	0.232959	0									1.20212	1.06944	0.590482	0.271175	0								1.20212	-0.824226	0.147375	0.270742	0.37954								1.20212	1.40055
										1.20312	1.40111	0.865874	0.498755	0.23309	0									1.20312	1.07014	0.590892	0.271369	0								1.20312	-0.824478	0.147444	0.27087	0.379719								1.20312	1.40111
										1.20412	1.40166	0.866296	0.499024	0.233221	0									1.20412	1.07083	0.591302	0.271562	0								1.20412	-0.82473	0.147514	0.270998	0.379897								1.20412	1.40166
										1.20512	1.40222	0.866718	0.499292	0.233352	0									1.20512	1.07152	0.591713	0.271755	0								1.20512	-0.824981	0.147583	0.271126	0.380076								1.20512	1.40222
										1.20612	1.40277	0.867139	0.49956	0.233482	0									1.20612	1.07222	0.592123	0.271948	0								1.20612	-0.825232	0.147652	0.271254	0.380254								1.20612	1.40277
										1.20712	1.40333	0.86756	0.499828	0.233613	0									1.20712	1.07291	0.592533	0.272142	0								1.20712	-0.825483	0.147722	0.271382	0.380432								1.20712	1.40333
										1.20812	1.40388	0.867981	0.500095	0.233743	0									1.20812	1.0736	0.592943	0.272335	0								1.20812	-0.825734	0.147791	0.27151	0.38061								1.20812	1.40388
										1.20912	1.40444	0.868401	0.500363	0.233873	0									1.20912	1.07429	0.593353	0.272528	0								1.20912	-0.825984	0.14786	0.271637	0.380788								1.20912	1.40444
										1.21012	1.40499	0.868821	0.50063	0.234003	0									1.21012	1.07498	0.593762	0.272721	0								1.21012	-0.826234	0.147929	0.271765	0.380966								1.21012	1.40499
										1.21112	1.40554	0.869241	0.500897	0.234133	0									1.21112	1.07567	0.594172	0.272914	0								1.21112	-0.826484	0.147998	0.271892	0.381143								1.21112	1.40554
										1.21212	1.40609	0.86966	0.501164	0.234263	0									1.21212	1.07636	0.594581	0.273107	0								1.21212	-0.826733	0.148067	0.27202	0.381321								1.21212	1.40609
										1.21312	1.40665	0.870078	0.50143	0.234393	0									1.21312	1.07705	0.59499	0.2733	0								1.21312	-0.826983	0.148136	0.272147	0.381498								1.21312	1.40665
										1.21412	1.4072	0.870497	0.501696	0.234523	0									1.21412	1.07774	0.5954	0.273493	0								1.21412	-0.827232	0.148205	0.272274	0.381675								1.21412	1.4072
										1.21512	1.40775	0.870915	0.501962	0.234652	0									1.21512	1.07843	0.595809	0.273685	0								1.21512	-0.82748	0.148274	0.272401	0.381852								1.21512	1.40775
										1.21612	1.4083	0.871332	0.502228	0.234782	0									1.21612	1.07912	0.596217	0.273878	0								1.21612	-0.827728	0.148343	0.272528	0.382029								1.21612	1.4083
										1.21712	1.40885	0.87175	0.502494	0.234911	0									1.21712	1.07981	0.596626	0.274071	0								1.21712	-0.827977	0.148411	0.272654	0.382206								1.21712	1.40885
										1.21812	1.40939	0.872166	0.502759	0.235041	0									1.21812	1.0805	0.597035	0.274263	0								1.21812	-0.828224	0.14848	0.272781	0.382382								1.21812	1.40939
										1.21912	1.40994	0.872583	0.503024	0.23517	0									1.21912	1.08119	0.597443	0.274456	0								1.21912	-0.828472	0.148549	0.272907	0.382559								1.21912	1.40994
										1.22012	1.41049	0.872999	0.503289	0.235299	0									1.22012	1.08188	0.597852	0.274648	0								1.22012	-0.828719	0.148617	0.273034	0.382735								1.22012	1.41049
										1.22112	1.41104	0.873415	0.503554	0.235428	0									1.22112	1.08257	0.59826	0.274841	0								1.22112	-0.828966	0.148686	0.27316	0.382911								1.22112	1.41104
										1.22212	1.41158	0.87383	0.503818	0.235557	0									1.22212	1.08325	0.598668	0.275033	0								1.22212	-0.829212	0.148754	0.273286	0.383087								1.22212	1.41158
										1.22312	1.41213	0.874245	0.504083	0.235686	0									1.22312	1.08394	0.599076	0.275226	0								1.22312	-0.829459	0.148823	0.273412	0.383263								1.22312	1.41213
										1.22412	1.41267	0.874659	0.504347	0.235814	0									1.22412	1.08463	0.599484	0.275418	0								1.22412	-0.829705	0.148891	0.273538	0.383438								1.22412	1.41267
										1.22512	1.41322	0.875074	0.504611	0.235943	0									1.22512	1.08532	0.599892	0.27561	0								1.22512	-0.82995	0.148959	0.273664	0.383614								1.22512	1.41322
										1.22612	1.41376	0.875487	0.504874	0.236072	0									1.22612	1.086	0.600299	0.275802	0								1.22612	-0.830196	0.149027	0.27379	0.383789								1.22612	1.41376
										1.22712	1.41431	0.875901	0.505138	0.2362	0									1.22712	1.08669	0.600707	0.275994	0								1.22712	-0.830441	0.149095	0.273916	0.383964								1.22712	1.41431
										1.22812	1.41485	0.876314	0.505401	0.236328	0									1.22812	1.08738	0.601114	0.276187	0								1.22812	-0.830686	0.149163	0.274041	0.384139								1.22812	1.41485
										1.22912	1.41539	0.876726	0.505664	0.236456	0									1.22912	1.08806	0.601521	0.276379	0								1.22912	-0.83093	0.149231	0.274167	0.384314								1.22912	1.41539
										1.23012	1.41593	0.877139	0.505926	0.236585	0									1.23012	1.08875	0.601929	0.276571	0								1.23012	-0.831175	0.149299	0.274292	0.384489								1.23012	1.41593
										1.23112	1.41647	0.877551	0.506189	0.236712	0									1.23112	1.08943	0.602336	0.276763	0								1.23112	-0.831419	0.149367	0.274417	0.384664								1.23112	1.41647
										1.23212	1.41701	0.877962	0.506451	0.23684	0									1.23212	1.09012	0.602742	0.276954	0								1.23212	-0.831662	0.149435	0.274543	0.384838								1.23212	1.41701
										1.23312	1.41756	0.878373	0.506713	0.236968	0									1.23312	1.0908	0.603149	0.277146	0								1.23312	-0.831906	0.149503	0.274668	0.385013								1.23312	1.41756
										1.23412	1.41809	0.878784	0.506975	0.237096	0									1.23412	1.09149	0.603556	0.277338	0								1.23412	-0.832149	0.149571	0.274792	0.385187								1.23412	1.41809
										1.23512	1.41863	0.879194	0.507237	0.237223	0									1.23512	1.09217	0.603962	0.27753	0								1.23512	-0.832392	0.149638	0.274917	0.385361								1.23512	1.41863
										1.23612	1.41917	0.879604	0.507498	0.237351	0									1.23612	1.09286	0.604369	0.277721	0								1.23612	-0.832635	0.149706	0.275042	0.385535								1.23612	1.41917
										1.23712	1.41971	0.880014	0.507759	0.237478	0									1.23712	1.09354	0.604775	0.277913	0								1.23712	-0.832877	0.149773	0.275167	0.385708								1.23712	1.41971
										1.23812	1.42025	0.880423	0.50802	0.237606	0									1.23812	1.09423	0.605181	0.278105	0								1.23812	-0.833119	0.149841	0.275291	0.385882								1.23812	1.42025
										1.23912	1.42078	0.880832	0.508281	0.237733	0									1.23912	1.09491	0.605587	0.278296	0								1.23912	-0.833361	0.149908	0.275416	0.386056								1.23912	1.42078
										1.24012	1.42132	0.881241	0.508541	0.23786	0									1.24012	1.09559	0.605993	0.278487	0								1.24012	-0.833602	0.149976	0.27554	0.386229								1.24012	1.42132
										1.24112	1.42186	0.881649	0.508802	0.237987	0									1.24112	1.09628	0.606399	0.278679	0								1.24112	-0.833843	0.150043	0.275664	0.386402								1.24112	1.42186
										1.24212	1.42239	0.882056	0.509062	0.238114	0									1.24212	1.09696	0.606804	0.27887	0								1.24212	-0.834084	0.15011	0.275788	0.386575								1.24212	1.42239
										1.24312	1.42293	0.882464	0.509322	0.23824	0									1.24312	1.09764	0.60721	0.279062	0								1.24312	-0.834325	0.150177	0.275912	0.386748								1.24312	1.42293
										1.24412	1.42346	0.882871	0.509581	0.238367	0									1.24412	1.09832	0.607615	0.279253	0								1.24412	-0.834565	0.150245	0.276036	0.386921								1.24412	1.42346
										1.24512	1.424	0.883277	0.509841	0.238494	0									1.24512	1.099	0.60802	0.279444	0								1.24512	-0.834805	0.150312	0.27616	0.387093								1.24512	1.424
										1.24612	1.42453	0.883683	0.5101	0.23862	0									1.24612	1.09969	0.608425	0.279635	0								1.24612	-0.835045	0.150379	0.276283	0.387266								1.24612	1.42453
										1.24712	1.42506	0.884089	0.510359	0.238746	0									1.24712	1.10037	0.60883	0.279826	0								1.24712	-0.835285	0.150446	0.276407	0.387438								1.24712	1.42506
										1.24812	1.42559	0.884495	0.510618	0.238873	0									1.24812	1.10105	0.609235	0.280017	0								1.24812	-0.835524	0.150512	0.27653	0.38761								1.24812	1.42559
										1.24912	1.42612	0.8849	0.510876	0.238999	0									1.24912	1.10173	0.60964	0.280208	0								1.24912	-0.835763	0.150579	0.276654	0.387782								1.24912	1.42612
										1.25013	1.42666	0.885305	0.511134	0.239125	0									1.25013	1.10241	0.610045	0.280399	0								1.25013	-0.836002	0.150646	0.276777	0.387954								1.25013	1.42666
										1.25113	1.42719	0.885709	0.511393	0.239251	0									1.25113	1.10309	0.610449	0.28059	0								1.25113	-0.83624	0.150713	0.2769	0.388126								1.25113	1.42719
										1.25213	1.42772	0.886113	0.51165	0.239377	0									1.25213	1.10377	0.610853	0.280781	0								1.25213	-0.836478	0.150779	0.277023	0.388298								1.25213	1.42772
										1.25313	1.42824	0.886516	0.511908	0.239502	0									1.25313	1.10445	0.611258	0.280972	0								1.25313	-0.836716	0.150846	0.277146	0.388469								1.25313	1.42824
										1.25413	1.42877	0.88692	0.512165	0.239628	0									1.25413	1.10513	0.611662	0.281162	0								1.25413	-0.836954	0.150913	0.277269	0.38864								1.25413	1.42877
										1.25513	1.4293	0.887322	0.512423	0.239753	0									1.25513	1.10581	0.612066	0.281353	0								1.25513	-0.837191	0.150979	0.277392	0.388811								1.25513	1.4293
										1.25613	1.42983	0.887725	0.51268	0.239879	0									1.25613	1.10649	0.61247	0.281544	0								1.25613	-0.837428	0.151046	0.277514	0.388982								1.25613	1.42983
										1.25713	1.43036	0.888127	0.512936	0.240004	0									1.25713	1.10717	0.612873	0.281734	0								1.25713	-0.837665	0.151112	0.277637	0.389153								1.25713	1.43036
										1.25813	1.43088	0.888529	0.513193	0.240129	0									1.25813	1.10784	0.613277	0.281925	0								1.25813	-0.837901	0.151178	0.277759	0.389324								1.25813	1.43088
										1.25913	1.43141	0.88893	0.513449	0.240254	0									1.25913	1.10852	0.61368	0.282115	0								1.25913	-0.838138	0.151245	0.277882	0.389495								1.25913	1.43141
										1.26013	1.43193	0.889331	0.513705	0.24038	0									1.26013	1.1092	0.614084	0.282305	0								1.26013	-0.838374	0.151311	0.278004	0.389665								1.26013	1.43193
										1.26113	1.43246	0.889731	0.513961	0.240504	0									1.26113	1.10988	0.614487	0.282496	0								1.26113	-0.838609	0.151377	0.278126	0.389835								1.26113	1.43246
										1.26213	1.43298	0.890132	0.514217	0.240629	0									1.26213	1.11056	0.61489	0.282686	0								1.26213	-0.838845	0.151443	0.278248	0.390006								1.26213	1.43298
										1.26313	1.43351	0.890531	0.514472	0.240754	0									1.26313	1.11123	0.615293	0.282876	0								1.26313	-0.83908	0.151509	0.27837	0.390176								1.26313	1.43351
										1.26413	1.43403	0.890931	0.514728	0.240879	0									1.26413	1.11191	0.615696	0.283067	0								1.26413	-0.839315	0.151575	0.278492	0.390346								1.26413	1.43403
										1.26513	1.43455	0.89133	0.514983	0.241003	0									1.26513	1.11259	0.616099	0.283257	0								1.26513	-0.839549	0.151641	0.278613	0.390515								1.26513	1.43455
										1.26613	1.43508	0.891729	0.515237	0.241127	0									1.26613	1.11326	0.616501	0.283447	0								1.26613	-0.839784	0.151707	0.278735	0.390685								1.26613	1.43508
										1.26713	1.4356	0.892127	0.515492	0.241252	0									1.26713	1.11394	0.616904	0.283637	0								1.26713	-0.840018	0.151773	0.278856	0.390854								1.26713	1.4356
										1.26813	1.43612	0.892525	0.515746	0.241376	0									1.26813	1.11461	0.617306	0.283827	0								1.26813	-0.840251	0.151838	0.278978	0.391024								1.26813	1.43612
										1.26913	1.43664	0.892922	0.516	0.2415	0									1.26913	1.11529	0.617708	0.284017	0								1.26913	-0.840485	0.151904	0.279099	0.391193								1.26913	1.43664
										1.27013	1.43716	0.89332	0.516254	0.241624	0									1.27013	1.11596	0.61811	0.284207	0								1.27013	-0.840718	0.15197	0.27922	0.391362								1.27013	1.43716
										1.27113	1.43768	0.893717	0.516508	0.241748	0									1.27113	1.11664	0.618512	0.284396	0								1.27113	-0.840951	0.152035	0.279341	0.391531								1.27113	1.43768
										1.27213	1.4382	0.894113	0.516762	0.241872	0									1.27213	1.11731	0.618914	0.284586	0								1.27213	-0.841184	0.152101	0.279462	0.3917								1.27213	1.4382
										1.27313	1.43872	0.894509	0.517015	0.241995	0									1.27313	1.11799	0.619316	0.284776	0								1.27313	-0.841416	0.152166	0.279583	0.391868								1.27313	1.43872
										1.27413	1.43923	0.894905	0.517268	0.242119	0									1.27413	1.11866	0.619718	0.284965	0								1.27413	-0.841648	0.152232	0.279704	0.392037								1.27413	1.43923
										1.27513	1.43975	0.8953	0.517521	0.242242	0									1.27513	1.11934	0.620119	0.285155	0								1.27513	-0.84188	0.152297	0.279825	0.392205								1.27513	1.43975
										1.27613	1.44027	0.895695	0.517773	0.242366	0									1.27613	1.12001	0.62052	0.285345	0								1.27613	-0.842112	0.152362	0.279945	0.392373								1.27613	1.44027
										1.27713	1.44079	0.89609	0.518026	0.242489	0									1.27713	1.12068	0.620922	0.285534	0								1.27713	-0.842343	0.152428	0.280066	0.392541								1.27713	1.44079
										1.27813	1.4413	0.896484	0.518278	0.242612	0									1.27813	1.12136	0.621323	0.285724	0								1.27813	-0.842574	0.152493	0.280186	0.392709								1.27813	1.4413
										1.27913	1.44182	0.896878	0.51853	0.242735	0									1.27913	1.12203	0.621724	0.285913	0								1.27913	-0.842805	0.152558	0.280306	0.392877								1.27913	1.44182
										1.28013	1.44233	0.897271	0.518781	0.242858	0									1.28013	1.1227	0.622125	0.286102	0								1.28013	-0.843036	0.152623	0.280427	0.393045								1.28013	1.44233
										1.28113	1.44285	0.897664	0.519033	0.242981	0									1.28113	1.12337	0.622525	0.286292	0								1.28113	-0.843266	0.152688	0.280547	0.393212								1.28113	1.44285
										1.28213	1.44336	0.898057	0.519284	0.243104	0									1.28213	1.12405	0.622926	0.286481	0								1.28213	-0.843496	0.152753	0.280667	0.393379								1.28213	1.44336
										1.28313	1.44387	0.898449	0.519535	0.243227	0									1.28313	1.12472	0.623326	0.28667	0								1.28313	-0.843726	0.152818	0.280787	0.393547								1.28313	1.44387
										1.28413	1.44438	0.898841	0.519786	0.243349	0									1.28413	1.12539	0.623727	0.286859	0								1.28413	-0.843955	0.152883	0.280906	0.393714								1.28413	1.44438
										1.28513	1.4449	0.899233	0.520037	0.243472	0									1.28513	1.12606	0.624127	0.287048	0								1.28513	-0.844185	0.152948	0.281026	0.393881								1.28513	1.4449
										1.28613	1.44541	0.899624	0.520287	0.243594	0									1.28613	1.12673	0.624527	0.287237	0								1.28613	-0.844414	0.153012	0.281146	0.394047								1.28613	1.44541
										1.28713	1.44592	0.900015	0.520537	0.243716	0									1.28713	1.1274	0.624927	0.287426	0								1.28713	-0.844642	0.153077	0.281265	0.394214								1.28713	1.44592
										1.28813	1.44643	0.900405	0.520787	0.243838	0									1.28813	1.12807	0.625327	0.287615	0								1.28813	-0.844871	0.153142	0.281384	0.394381								1.28813	1.44643
										1.28913	1.44694	0.900796	0.521037	0.24396	0									1.28913	1.12874	0.625727	0.287804	0								1.28913	-0.845099	0.153206	0.281504	0.394547								1.28913	1.44694
										1.29013	1.44745	0.901185	0.521286	0.244082	0									1.29013	1.12941	0.626126	0.287993	0								1.29013	-0.845327	0.153271	0.281623	0.394713								1.29013	1.44745
										1.29113	1.44796	0.901575	0.521536	0.244204	0									1.29113	1.13008	0.626526	0.288182	0								1.29113	-0.845555	0.153335	0.281742	0.394879								1.29113	1.44796
										1.29213	1.44847	0.901964	0.521785	0.244326	0									1.29213	1.13075	0.626925	0.28837	0								1.29213	-0.845782	0.1534	0.281861	0.395045								1.29213	1.44847
										1.29313	1.44897	0.902352	0.522034	0.244448	0									1.29313	1.13142	0.627324	0.288559	0								1.29313	-0.846009	0.153464	0.28198	0.395211								1.29313	1.44897
										1.29413	1.44948	0.902741	0.522282	0.244569	0									1.29413	1.13209	0.627723	0.288748	0								1.29413	-0.846236	0.153528	0.282098	0.395377								1.29413	1.44948
										1.29513	1.44999	0.903129	0.522531	0.244691	0									1.29513	1.13276	0.628122	0.288936	0								1.29513	-0.846463	0.153592	0.282217	0.395542								1.29513	1.44999
										1.29613	1.45049	0.903516	0.522779	0.244812	0									1.29613	1.13343	0.628521	0.289125	0								1.29613	-0.846689	0.153657	0.282336	0.395708								1.29613	1.45049
										1.29713	1.451	0.903903	0.523027	0.244933	0									1.29713	1.1341	0.62892	0.289313	0								1.29713	-0.846915	0.153721	0.282454	0.395873								1.29713	1.451
										1.29813	1.45151	0.90429	0.523275	0.245054	0									1.29813	1.13476	0.629318	0.289501	0								1.29813	-0.847141	0.153785	0.282572	0.396038								1.29813	1.45151
										1.29913	1.45201	0.904676	0.523522	0.245175	0									1.29913	1.13543	0.629717	0.28969	0								1.29913	-0.847366	0.153849	0.282691	0.396203								1.29913	1.45201
										1.30013	1.45251	0.905062	0.52377	0.245296	0									1.30013	1.1361	0.630115	0.289878	0								1.30013	-0.847592	0.153913	0.282809	0.396368								1.30013	1.45251
										1.30113	1.45302	0.905448	0.524017	0.245417	0									1.30113	1.13677	0.630514	0.290066	0								1.30113	-0.847817	0.153977	0.282927	0.396533								1.30113	1.45302
										1.30213	1.45352	0.905833	0.524264	0.245538	0									1.30213	1.13743	0.630912	0.290254	0								1.30213	-0.848041	0.154041	0.283045	0.396698								1.30213	1.45352
										1.30313	1.45402	0.906218	0.52451	0.245658	0									1.30313	1.1381	0.63131	0.290443	0								1.30313	-0.848266	0.154104	0.283163	0.396862								1.30313	1.45402
										1.30413	1.45453	0.906603	0.524757	0.245779	0									1.30413	1.13877	0.631707	0.290631	0								1.30413	-0.84849	0.154168	0.283281	0.397026								1.30413	1.45453
										1.30513	1.45503	0.906987	0.525003	0.245899	0									1.30513	1.13943	0.632105	0.290819	0								1.30513	-0.848714	0.154232	0.283398	0.39719								1.30513	1.45503
										1.30613	1.45553	0.907371	0.525249	0.24602	0									1.30613	1.1401	0.632503	0.291007	0								1.30613	-0.848938	0.154295	0.283516	0.397355								1.30613	1.45553
										1.30713	1.45603	0.907754	0.525495	0.24614	0									1.30713	1.14076	0.6329	0.291195	0								1.30713	-0.849162	0.154359	0.283633	0.397518								1.30713	1.45603
										1.30813	1.45653	0.908138	0.52574	0.24626	0									1.30813	1.14143	0.633298	0.291382	0								1.30813	-0.849385	0.154423	0.283751	0.397682								1.30813	1.45653
										1.30913	1.45703	0.90852	0.525986	0.24638	0									1.30913	1.14209	0.633695	0.29157	0								1.30913	-0.849608	0.154486	0.283868	0.397846								1.30913	1.45703
										1.31013	1.45753	0.908903	0.526231	0.2465	0									1.31013	1.14276	0.634092	0.291758	0								1.31013	-0.84983	0.154549	0.283985	0.398009								1.31013	1.45753
										1.31113	1.45803	0.909285	0.526476	0.24662	0									1.31113	1.14342	0.634489	0.291946	0								1.31113	-0.850053	0.154613	0.284102	0.398173								1.31113	1.45803
										1.31213	1.45852	0.909666	0.52672	0.246739	0									1.31213	1.14409	0.634886	0.292133	0								1.31213	-0.850275	0.154676	0.284219	0.398336								1.31213	1.45852
										1.31313	1.45902	0.910047	0.526965	0.246859	0									1.31313	1.14475	0.635282	0.292321	0								1.31313	-0.850497	0.154739	0.284336	0.398499								1.31313	1.45902
										1.31413	1.45952	0.910428	0.527209	0.246978	0									1.31413	1.14541	0.635679	0.292509	0								1.31413	-0.850719	0.154803	0.284453	0.398662								1.31413	1.45952
										1.31513	1.46001	0.910809	0.527453	0.247098	0									1.31513	1.14608	0.636076	0.292696	0								1.31513	-0.85094	0.154866	0.284569	0.398825								1.31513	1.46001
										1.31613	1.46051	0.911189	0.527697	0.247217	0									1.31613	1.14674	0.636472	0.292884	0								1.31613	-0.851161	0.154929	0.284686	0.398988								1.31613	1.46051
										1.31713	1.461	0.911569	0.527941	0.247336	0									1.31713	1.1474	0.636868	0.293071	0								1.31713	-0.851382	0.154992	0.284802	0.39915								1.31713	1.461
										1.31813	1.4615	0.911948	0.528184	0.247455	0									1.31813	1.14807	0.637264	0.293258	0								1.31813	-0.851603	0.155055	0.284919	0.399312								1.31813	1.4615
										1.31913	1.46199	0.912327	0.528427	0.247574	0									1.31913	1.14873	0.63766	0.293446	0								1.31913	-0.851824	0.155118	0.285035	0.399475								1.31913	1.46199
										1.32013	1.46249	0.912706	0.52867	0.247693	0									1.32013	1.14939	0.638056	0.293633	0								1.32013	-0.852044	0.155181	0.285151	0.399637								1.32013	1.46249
										1.32113	1.46298	0.913084	0.528913	0.247812	0									1.32113	1.15005	0.638452	0.29382	0								1.32113	-0.852264	0.155243	0.285267	0.399799								1.32113	1.46298
										1.32213	1.46347	0.913462	0.529156	0.247931	0									1.32213	1.15071	0.638847	0.294007	0								1.32213	-0.852483	0.155306	0.285383	0.399961								1.32213	1.46347
										1.32313	1.46397	0.91384	0.529398	0.248049	0									1.32313	1.15138	0.639243	0.294194	0								1.32313	-0.852703	0.155369	0.285499	0.400123								1.32313	1.46397
										1.32413	1.46446	0.914217	0.52964	0.248168	0									1.32413	1.15204	0.639638	0.294381	0								1.32413	-0.852922	0.155432	0.285615	0.400284								1.32413	1.46446
										1.32513	1.46495	0.914594	0.529882	0.248286	0									1.32513	1.1527	0.640034	0.294568	0								1.32513	-0.853141	0.155494	0.285731	0.400446								1.32513	1.46495
										1.32613	1.46544	0.91497	0.530124	0.248404	0									1.32613	1.15336	0.640429	0.294755	0								1.32613	-0.853359	0.155557	0.285846	0.400607								1.32613	1.46544
										1.32713	1.46593	0.915347	0.530365	0.248523	0									1.32713	1.15402	0.640824	0.294942	0								1.32713	-0.853578	0.155619	0.285962	0.400768								1.32713	1.46593
										1.32813	1.46642	0.915722	0.530606	0.248641	0									1.32813	1.15468	0.641218	0.295129	0								1.32813	-0.853796	0.155682	0.286077	0.400929								1.32813	1.46642
										1.32913	1.46691	0.916098	0.530847	0.248759	0									1.32913	1.15534	0.641613	0.295316	0								1.32913	-0.854014	0.155744	0.286193	0.40109								1.32913	1.46691
										1.33013	1.4674	0.916473	0.531088	0.248876	0									1.33013	1.156	0.642008	0.295502	0								1.33013	-0.854232	0.155806	0.286308	0.401251								1.33013	1.4674
										1.33113	1.46788	0.916847	0.531329	0.248994	0									1.33113	1.15666	0.642402	0.295689	0								1.33113	-0.854449	0.155869	0.286423	0.401412								1.33113	1.46788
										1.33213	1.46837	0.917222	0.531569	0.249112	0									1.33213	1.15732	0.642797	0.295875	0								1.33213	-0.854666	0.155931	0.286538	0.401572								1.33213	1.46837
										1.33313	1.46886	0.917596	0.531809	0.249229	0									1.33313	1.15798	0.643191	0.296062	0								1.33313	-0.854883	0.155993	0.286653	0.401733								1.33313	1.46886
										1.33413	1.46934	0.917969	0.532049	0.249347	0									1.33413	1.15863	0.643585	0.296249	0								1.33413	-0.8551	0.156055	0.286768	0.401893								1.33413	1.46934
										1.33513	1.46983	0.918342	0.532289	0.249464	0									1.33513	1.15929	0.643979	0.296435	0								1.33513	-0.855316	0.156117	0.286882	0.402053								1.33513	1.46983
										1.33613	1.47032	0.918715	0.532528	0.249581	0									1.33613	1.15995	0.644373	0.296621	0								1.33613	-0.855532	0.156179	0.286997	0.402213								1.33613	1.47032
										1.33713	1.4708	0.919088	0.532767	0.249699	0									1.33713	1.16061	0.644767	0.296808	0								1.33713	-0.855748	0.156241	0.287111	0.402373								1.33713	1.4708
										1.33813	1.47129	0.91946	0.533006	0.249816	0									1.33813	1.16127	0.64516	0.296994	0								1.33813	-0.855964	0.156303	0.287226	0.402533								1.33813	1.47129
										1.33913	1.47177	0.919831	0.533245	0.249933	0									1.33913	1.16192	0.645554	0.29718	0								1.33913	-0.856179	0.156365	0.28734	0.402692								1.33913	1.47177
										1.34013	1.47225	0.920203	0.533484	0.250049	0									1.34013	1.16258	0.645947	0.297366	0								1.34013	-0.856395	0.156427	0.287454	0.402852								1.34013	1.47225
										1.34113	1.47274	0.920574	0.533722	0.250166	0									1.34113	1.16324	0.64634	0.297553	0								1.34113	-0.85661	0.156488	0.287569	0.403011								1.34113	1.47274
										1.34213	1.47322	0.920944	0.53396	0.250283	0									1.34213	1.16389	0.646734	0.297739	0								1.34213	-0.856824	0.15655	0.287683	0.40317								1.34213	1.47322
										1.34313	1.4737	0.921315	0.534198	0.250399	0									1.34313	1.16455	0.647127	0.297925	0								1.34313	-0.857039	0.156612	0.287797	0.403329								1.34313	1.4737
										1.34413	1.47418	0.921685	0.534436	0.250516	0									1.34413	1.16521	0.647519	0.298111	0								1.34413	-0.857253	0.156673	0.28791	0.403488								1.34413	1.47418
										1.34513	1.47466	0.922054	0.534674	0.250632	0									1.34513	1.16586	0.647912	0.298297	0								1.34513	-0.857467	0.156735	0.288024	0.403647								1.34513	1.47466
										1.34613	1.47514	0.922423	0.534911	0.250748	0									1.34613	1.16652	0.648305	0.298482	0								1.34613	-0.857681	0.156796	0.288138	0.403806								1.34613	1.47514
										1.34713	1.47562	0.922792	0.535148	0.250864	0									1.34713	1.16717	0.648697	0.298668	0								1.34713	-0.857894	0.156858	0.288251	0.403964								1.34713	1.47562
										1.34813	1.4761	0.923161	0.535385	0.25098	0									1.34813	1.16783	0.64909	0.298854	0								1.34813	-0.858107	0.156919	0.288365	0.404123								1.34813	1.4761
										1.34913	1.47658	0.923529	0.535622	0.251096	0									1.34913	1.16848	0.649482	0.29904	0								1.34913	-0.85832	0.15698	0.288478	0.404281								1.34913	1.47658
										1.35014	1.47706	0.923897	0.535858	0.251212	0									1.35014	1.16914	0.649874	0.299225	0								1.35014	-0.858533	0.157042	0.288592	0.404439								1.35014	1.47706
										1.35114	1.47754	0.924264	0.536094	0.251328	0									1.35114	1.16979	0.650266	0.299411	0								1.35114	-0.858745	0.157103	0.288705	0.404597								1.35114	1.47754
										1.35214	1.47801	0.924631	0.53633	0.251443	0									1.35214	1.17044	0.650658	0.299596	0								1.35214	-0.858958	0.157164	0.288818	0.404755								1.35214	1.47801
										1.35314	1.47849	0.924998	0.536566	0.251559	0									1.35314	1.1711	0.65105	0.299782	0								1.35314	-0.85917	0.157225	0.288931	0.404913								1.35314	1.47849
										1.35414	1.47897	0.925364	0.536802	0.251674	0									1.35414	1.17175	0.651441	0.299967	0								1.35414	-0.859381	0.157286	0.289044	0.40507								1.35414	1.47897
										1.35514	1.47944	0.92573	0.537037	0.25179	0									1.35514	1.1724	0.651833	0.300153	0								1.35514	-0.859593	0.157347	0.289157	0.405228								1.35514	1.47944
										1.35614	1.47992	0.926095	0.537272	0.251905	0									1.35614	1.17306	0.652224	0.300338	0								1.35614	-0.859804	0.157408	0.289269	0.405385								1.35614	1.47992
										1.35714	1.48039	0.926461	0.537507	0.25202	0									1.35714	1.17371	0.652616	0.300523	0								1.35714	-0.860015	0.157469	0.289382	0.405543								1.35714	1.48039
										1.35814	1.48086	0.926825	0.537742	0.252135	0									1.35814	1.17436	0.653007	0.300709	0								1.35814	-0.860226	0.15753	0.289494	0.4057								1.35814	1.48086
										1.35914	1.48134	0.92719	0.537976	0.25225	0									1.35914	1.17501	0.653398	0.300894	0								1.35914	-0.860437	0.157591	0.289607	0.405857								1.35914	1.48134
										1.36014	1.48181	0.927554	0.53821	0.252365	0									1.36014	1.17567	0.653789	0.301079	0								1.36014	-0.860647	0.157651	0.289719	0.406013								1.36014	1.48181
										1.36114	1.48228	0.927918	0.538445	0.252479	0									1.36114	1.17632	0.654179	0.301264	0								1.36114	-0.860857	0.157712	0.289831	0.40617								1.36114	1.48228
										1.36214	1.48276	0.928281	0.538678	0.252594	0									1.36214	1.17697	0.65457	0.301449	0								1.36214	-0.861067	0.157773	0.289944	0.406327								1.36214	1.48276
										1.36314	1.48323	0.928644	0.538912	0.252708	0									1.36314	1.17762	0.654961	0.301634	0								1.36314	-0.861276	0.157833	0.290056	0.406483								1.36314	1.48323
										1.36414	1.4837	0.929007	0.539145	0.252823	0									1.36414	1.17827	0.655351	0.301819	0								1.36414	-0.861486	0.157894	0.290168	0.40664								1.36414	1.4837
										1.36514	1.48417	0.929369	0.539379	0.252937	0									1.36514	1.17892	0.655741	0.302004	0								1.36514	-0.861695	0.157954	0.290279	0.406796								1.36514	1.48417
										1.36614	1.48464	0.929731	0.539612	0.253051	0									1.36614	1.17957	0.656131	0.302189	0								1.36614	-0.861904	0.158015	0.290391	0.406952								1.36614	1.48464
										1.36714	1.48511	0.930093	0.539844	0.253165	0									1.36714	1.18022	0.656521	0.302373	0								1.36714	-0.862112	0.158075	0.290503	0.407108								1.36714	1.48511
										1.36814	1.48558	0.930454	0.540077	0.253279	0									1.36814	1.18087	0.656911	0.302558	0								1.36814	-0.862321	0.158135	0.290614	0.407264								1.36814	1.48558
										1.36914	1.48605	0.930815	0.540309	0.253393	0									1.36914	1.18152	0.657301	0.302743	0								1.36914	-0.862529	0.158196	0.290726	0.407419								1.36914	1.48605
										1.37014	1.48651	0.931175	0.540541	0.253507	0									1.37014	1.18217	0.657691	0.302927	0								1.37014	-0.862737	0.158256	0.290837	0.407575								1.37014	1.48651
										1.37114	1.48698	0.931535	0.540773	0.253621	0									1.37114	1.18282	0.65808	0.303112	0								1.37114	-0.862944	0.158316	0.290949	0.40773								1.37114	1.48698
										1.37214	1.48745	0.931895	0.541005	0.253734	0									1.37214	1.18347	0.65847	0.303296	0								1.37214	-0.863152	0.158376	0.29106	0.407885								1.37214	1.48745
										1.37314	1.48792	0.932255	0.541236	0.253848	0									1.37314	1.18412	0.658859	0.303481	0								1.37314	-0.863359	0.158436	0.291171	0.408041								1.37314	1.48792
										1.37414	1.48838	0.932614	0.541468	0.253961	0									1.37414	1.18477	0.659248	0.303665	0								1.37414	-0.863566	0.158496	0.291282	0.408196								1.37414	1.48838
										1.37514	1.48885	0.932972	0.541699	0.254074	0									1.37514	1.18541	0.659637	0.30385	0								1.37514	-0.863773	0.158556	0.291393	0.408351								1.37514	1.48885
										1.37614	1.48931	0.933331	0.541929	0.254188	0									1.37614	1.18606	0.660026	0.304034	0								1.37614	-0.863979	0.158616	0.291504	0.408505								1.37614	1.48931
										1.37714	1.48978	0.933689	0.54216	0.254301	0									1.37714	1.18671	0.660415	0.304218	0								1.37714	-0.864185	0.158676	0.291614	0.40866								1.37714	1.48978
										1.37814	1.49024	0.934046	0.54239	0.254414	0									1.37814	1.18736	0.660804	0.304402	0								1.37814	-0.864391	0.158736	0.291725	0.408814								1.37814	1.49024
										1.37914	1.4907	0.934404	0.54262	0.254526	0									1.37914	1.188	0.661192	0.304586	0								1.37914	-0.864597	0.158795	0.291836	0.408969								1.37914	1.4907
										1.38014	1.49117	0.93476	0.54285	0.254639	0									1.38014	1.18865	0.66158	0.30477	0								1.38014	-0.864803	0.158855	0.291946	0.409123								1.38014	1.49117
										1.38114	1.49163	0.935117	0.54308	0.254752	0									1.38114	1.1893	0.661969	0.304955	0								1.38114	-0.865008	0.158915	0.292056	0.409277								1.38114	1.49163
										1.38214	1.49209	0.935473	0.54331	0.254864	0									1.38214	1.18994	0.662357	0.305138	0								1.38214	-0.865213	0.158974	0.292167	0.409431								1.38214	1.49209
										1.38314	1.49255	0.935829	0.543539	0.254977	0									1.38314	1.19059	0.662745	0.305322	0								1.38314	-0.865418	0.159034	0.292277	0.409585								1.38314	1.49255
										1.38414	1.49301	0.936185	0.543768	0.255089	0									1.38414	1.19123	0.663133	0.305506	0								1.38414	-0.865623	0.159093	0.292387	0.409739								1.38414	1.49301
										1.38514	1.49348	0.93654	0.543997	0.255201	0									1.38514	1.19188	0.663521	0.30569	0								1.38514	-0.865827	0.159153	0.292497	0.409893								1.38514	1.49348
										1.38614	1.49394	0.936894	0.544226	0.255314	0									1.38614	1.19253	0.663908	0.305874	0								1.38614	-0.866031	0.159212	0.292607	0.410046								1.38614	1.49394
										1.38714	1.4944	0.937249	0.544454	0.255426	0									1.38714	1.19317	0.664296	0.306058	0								1.38714	-0.866235	0.159272	0.292717	0.410199								1.38714	1.4944
										1.38814	1.49485	0.937603	0.544682	0.255538	0									1.38814	1.19382	0.664683	0.306241	0								1.38814	-0.866439	0.159331	0.292826	0.410353								1.38814	1.49485
										1.38914	1.49531	0.937956	0.54491	0.255649	0									1.38914	1.19446	0.665071	0.306425	0								1.38914	-0.866642	0.15939	0.292936	0.410506								1.38914	1.49531
										1.39014	1.49577	0.93831	0.545138	0.255761	0									1.39014	1.1951	0.665458	0.306608	0								1.39014	-0.866845	0.159449	0.293046	0.410659								1.39014	1.49577
										1.39114	1.49623	0.938663	0.545366	0.255873	0									1.39114	1.19575	0.665845	0.306792	0								1.39114	-0.867048	0.159508	0.293155	0.410812								1.39114	1.49623
										1.39214	1.49669	0.939015	0.545593	0.255984	0									1.39214	1.19639	0.666232	0.306975	0								1.39214	-0.867251	0.159568	0.293264	0.410964								1.39214	1.49669
										1.39314	1.49714	0.939368	0.54582	0.256096	0									1.39314	1.19704	0.666619	0.307159	0								1.39314	-0.867454	0.159627	0.293374	0.411117								1.39314	1.49714
										1.39414	1.4976	0.939719	0.546047	0.256207	0									1.39414	1.19768	0.667005	0.307342	0								1.39414	-0.867656	0.159686	0.293483	0.411269								1.39414	1.4976
										1.39514	1.49805	0.940071	0.546274	0.256318	0									1.39514	1.19832	0.667392	0.307525	0								1.39514	-0.867858	0.159744	0.293592	0.411422								1.39514	1.49805
										1.39614	1.49851	0.940422	0.5465	0.256429	0									1.39614	1.19896	0.667778	0.307709	0								1.39614	-0.86806	0.159803	0.293701	0.411574								1.39614	1.49851
										1.39714	1.49896	0.940773	0.546726	0.25654	0									1.39714	1.19961	0.668165	0.307892	0								1.39714	-0.868261	0.159862	0.29381	0.411726								1.39714	1.49896
										1.39814	1.49942	0.941123	0.546952	0.256651	0									1.39814	1.20025	0.668551	0.308075	0								1.39814	-0.868463	0.159921	0.293918	0.411878								1.39814	1.49942
										1.39914	1.49987	0.941474	0.547178	0.256762	0									1.39914	1.20089	0.668937	0.308258	0								1.39914	-0.868664	0.15998	0.294027	0.41203								1.39914	1.49987
										1.40014	1.50032	0.941823	0.547404	0.256873	0									1.40014	1.20153	0.669323	0.308441	0								1.40014	-0.868865	0.160038	0.294136	0.412182								1.40014	1.50032
										1.40114	1.50078	0.942173	0.547629	0.256984	0									1.40114	1.20217	0.669709	0.308624	0								1.40114	-0.869066	0.160097	0.294244	0.412333								1.40114	1.50078
										1.40214	1.50123	0.942522	0.547855	0.257094	0									1.40214	1.20282	0.670095	0.308807	0								1.40214	-0.869266	0.160156	0.294353	0.412485								1.40214	1.50123
										1.40314	1.50168	0.94287	0.548079	0.257205	0									1.40314	1.20346	0.67048	0.30899	0								1.40314	-0.869466	0.160214	0.294461	0.412636								1.40314	1.50168
										1.40414	1.50213	0.943219	0.548304	0.257315	0									1.40414	1.2041	0.670866	0.309173	0								1.40414	-0.869666	0.160273	0.294569	0.412787								1.40414	1.50213
										1.40514	1.50258	0.943567	0.548529	0.257425	0									1.40514	1.20474	0.671251	0.309355	0								1.40514	-0.869866	0.160331	0.294677	0.412938								1.40514	1.50258
										1.40614	1.50303	0.943914	0.548753	0.257535	0									1.40614	1.20538	0.671636	0.309538	0								1.40614	-0.870066	0.160389	0.294785	0.413089								1.40614	1.50303
										1.40714	1.50348	0.944262	0.548977	0.257645	0									1.40714	1.20602	0.672021	0.309721	0								1.40714	-0.870265	0.160448	0.294893	0.41324								1.40714	1.50348
										1.40814	1.50393	0.944608	0.549201	0.257755	0									1.40814	1.20666	0.672406	0.309903	0								1.40814	-0.870464	0.160506	0.295001	0.413391								1.40814	1.50393
										1.40914	1.50438	0.944955	0.549425	0.257865	0									1.40914	1.2073	0.672791	0.310086	0								1.40914	-0.870663	0.160564	0.295109	0.413541								1.40914	1.50438
										1.41014	1.50483	0.945301	0.549648	0.257975	0									1.41014	1.20794	0.673176	0.310268	0								1.41014	-0.870861	0.160622	0.295217	0.413692								1.41014	1.50483
										1.41114	1.50527	0.945647	0.549872	0.258084	0									1.41114	1.20858	0.67356	0.310451	0								1.41114	-0.87106	0.16068	0.295324	0.413842								1.41114	1.50527
										1.41214	1.50572	0.945993	0.550095	0.258194	0									1.41214	1.20921	0.673945	0.310633	0								1.41214	-0.871258	0.160739	0.295432	0.413992								1.41214	1.50572
										1.41314	1.50617	0.946338	0.550317	0.258303	0									1.41314	1.20985	0.674329	0.310816	0								1.41314	-0.871456	0.160797	0.295539	0.414143								1.41314	1.50617
										1.41414	1.50661	0.946682	0.55054	0.258412	0									1.41414	1.21049	0.674713	0.310998	0								1.41414	-0.871654	0.160855	0.295647	0.414293								1.41414	1.50661
										1.41514	1.50706	0.947027	0.550762	0.258522	0									1.41514	1.21113	0.675098	0.31118	0								1.41514	-0.871851	0.160912	0.295754	0.414442								1.41514	1.50706
										1.41614	1.5075	0.947371	0.550985	0.258631	0									1.41614	1.21177	0.675482	0.311362	0								1.41614	-0.872048	0.16097	0.295861	0.414592								1.41614	1.5075
										1.41714	1.50795	0.947715	0.551207	0.25874	0									1.41714	1.2124	0.675865	0.311544	0								1.41714	-0.872246	0.161028	0.295968	0.414742								1.41714	1.50795
										1.41814	1.50839	0.948058	0.551428	0.258848	0									1.41814	1.21304	0.676249	0.311726	0								1.41814	-0.872442	0.161086	0.296075	0.414891								1.41814	1.50839
										1.41914	1.50884	0.948401	0.55165	0.258957	0									1.41914	1.21368	0.676633	0.311909	0								1.41914	-0.872639	0.161144	0.296182	0.41504								1.41914	1.50884
										1.42014	1.50928	0.948744	0.551871	0.259066	0									1.42014	1.21431	0.677016	0.31209	0								1.42014	-0.872835	0.161201	0.296289	0.41519								1.42014	1.50928
										1.42114	1.50972	0.949086	0.552092	0.259175	0									1.42114	1.21495	0.6774	0.312272	0								1.42114	-0.873032	0.161259	0.296396	0.415339								1.42114	1.50972
										1.42214	1.51017	0.949428	0.552313	0.259283	0									1.42214	1.21559	0.677783	0.312454	0								1.42214	-0.873227	0.161316	0.296502	0.415488								1.42214	1.51017
										1.42314	1.51061	0.949769	0.552534	0.259391	0									1.42314	1.21622	0.678166	0.312636	0								1.42314	-0.873423	0.161374	0.296609	0.415637								1.42314	1.51061
										1.42414	1.51105	0.950111	0.552754	0.2595	0									1.42414	1.21686	0.678549	0.312818	0								1.42414	-0.873619	0.161431	0.296715	0.415785								1.42414	1.51105
										1.42514	1.51149	0.950451	0.552975	0.259608	0									1.42514	1.21749	0.678932	0.313	0								1.42514	-0.873814	0.161489	0.296821	0.415934								1.42514	1.51149
										1.42614	1.51193	0.950792	0.553195	0.259716	0									1.42614	1.21813	0.679315	0.313181	0								1.42614	-0.874009	0.161546	0.296928	0.416082								1.42614	1.51193
										1.42714	1.51237	0.951132	0.553414	0.259824	0									1.42714	1.21876	0.679697	0.313363	0								1.42714	-0.874204	0.161604	0.297034	0.416231								1.42714	1.51237
										1.42814	1.51281	0.951472	0.553634	0.259932	0									1.42814	1.2194	0.68008	0.313544	0								1.42814	-0.874398	0.161661	0.29714	0.416379								1.42814	1.51281
										1.42914	1.51325	0.951811	0.553853	0.26004	0									1.42914	1.22003	0.680462	0.313726	0								1.42914	-0.874593	0.161718	0.297246	0.416527								1.42914	1.51325
										1.43014	1.51369	0.95215	0.554073	0.260147	0									1.43014	1.22067	0.680844	0.313907	0								1.43014	-0.874787	0.161775	0.297352	0.416675								1.43014	1.51369
										1.43114	1.51412	0.952489	0.554292	0.260255	0									1.43114	1.2213	0.681227	0.314089	0								1.43114	-0.874981	0.161832	0.297458	0.416823								1.43114	1.51412
										1.43214	1.51456	0.952828	0.55451	0.260362	0									1.43214	1.22194	0.681609	0.31427	0								1.43214	-0.875175	0.161889	0.297563	0.416971								1.43214	1.51456
										1.43314	1.515	0.953166	0.554729	0.26047	0									1.43314	1.22257	0.681991	0.314451	0								1.43314	-0.875368	0.161947	0.297669	0.417118								1.43314	1.515
										1.43414	1.51543	0.953503	0.554947	0.260577	0									1.43414	1.2232	0.682372	0.314633	0								1.43414	-0.875561	0.162003	0.297775	0.417266								1.43414	1.51543
										1.43514	1.51587	0.953841	0.555165	0.260684	0									1.43514	1.22384	0.682754	0.314814	0								1.43514	-0.875754	0.16206	0.29788	0.417413								1.43514	1.51587
										1.43614	1.5163	0.954178	0.555383	0.260791	0									1.43614	1.22447	0.683135	0.314995	0								1.43614	-0.875947	0.162117	0.297985	0.417561								1.43614	1.5163
										1.43714	1.51674	0.954514	0.555601	0.260898	0									1.43714	1.2251	0.683517	0.315176	0								1.43714	-0.87614	0.162174	0.298091	0.417708								1.43714	1.51674
										1.43814	1.51717	0.95485	0.555818	0.261005	0									1.43814	1.22573	0.683898	0.315357	0								1.43814	-0.876332	0.162231	0.298196	0.417855								1.43814	1.51717
										1.43914	1.51761	0.955186	0.556036	0.261112	0									1.43914	1.22637	0.684279	0.315538	0								1.43914	-0.876524	0.162288	0.298301	0.418002								1.43914	1.51761
										1.44014	1.51804	0.955522	0.556253	0.261218	0									1.44014	1.227	0.68466	0.315719	0								1.44014	-0.876716	0.162344	0.298406	0.418148								1.44014	1.51804
										1.44114	1.51847	0.955857	0.556469	0.261325	0									1.44114	1.22763	0.685041	0.3159	0								1.44114	-0.876908	0.162401	0.298511	0.418295								1.44114	1.51847
										1.44214	1.51891	0.956192	0.556686	0.261431	0									1.44214	1.22826	0.685422	0.316081	0								1.44214	-0.8771	0.162458	0.298616	0.418442								1.44214	1.51891
										1.44314	1.51934	0.956527	0.556902	0.261538	0									1.44314	1.22889	0.685803	0.316261	0								1.44314	-0.877291	0.162514	0.29872	0.418588								1.44314	1.51934
										1.44414	1.51977	0.956861	0.557119	0.261644	0									1.44414	1.22952	0.686183	0.316442	0								1.44414	-0.877482	0.162571	0.298825	0.418734								1.44414	1.51977
										1.44514	1.5202	0.957195	0.557334	0.26175	0									1.44514	1.23015	0.686564	0.316623	0								1.44514	-0.877673	0.162627	0.29893	0.41888								1.44514	1.5202
										1.44614	1.52063	0.957528	0.55755	0.261856	0									1.44614	1.23078	0.686944	0.316803	0								1.44614	-0.877864	0.162683	0.299034	0.419026								1.44614	1.52063
										1.44714	1.52106	0.957861	0.557766	0.261962	0									1.44714	1.23141	0.687324	0.316984	0								1.44714	-0.878054	0.16274	0.299139	0.419172								1.44714	1.52106
										1.44814	1.52149	0.958194	0.557981	0.262068	0									1.44814	1.23204	0.687704	0.317164	0								1.44814	-0.878244	0.162796	0.299243	0.419318								1.44814	1.52149
										1.44914	1.52192	0.958526	0.558196	0.262173	0									1.44914	1.23267	0.688084	0.317345	0								1.44914	-0.878434	0.162852	0.299347	0.419464								1.44914	1.52192
										1.45015	1.52235	0.958858	0.558411	0.262279	0									1.45015	1.2333	0.688464	0.317525	0								1.45015	-0.878624	0.162908	0.299451	0.419609								1.45015	1.52235
										1.45115	1.52278	0.95919	0.558626	0.262385	0									1.45115	1.23393	0.688844	0.317706	0								1.45115	-0.878814	0.162965	0.299555	0.419755								1.45115	1.52278
										1.45215	1.5232	0.959521	0.55884	0.26249	0									1.45215	1.23456	0.689223	0.317886	0								1.45215	-0.879003	0.163021	0.299659	0.4199								1.45215	1.5232
										1.45315	1.52363	0.959852	0.559054	0.262595	0									1.45315	1.23519	0.689603	0.318066	0								1.45315	-0.879192	0.163077	0.299763	0.420045								1.45315	1.52363
										1.45415	1.52406	0.960183	0.559268	0.262701	0									1.45415	1.23582	0.689982	0.318246	0								1.45415	-0.879381	0.163133	0.299867	0.42019								1.45415	1.52406
										1.45515	1.52448	0.960513	0.559482	0.262806	0									1.45515	1.23644	0.690361	0.318427	0								1.45515	-0.87957	0.163189	0.299971	0.420335								1.45515	1.52448
										1.45615	1.52491	0.960843	0.559696	0.262911	0									1.45615	1.23707	0.69074	0.318607	0								1.45615	-0.879758	0.163245	0.300074	0.42048								1.45615	1.52491
										1.45715	1.52534	0.961173	0.559909	0.263016	0									1.45715	1.2377	0.691119	0.318787	0								1.45715	-0.879947	0.163301	0.300178	0.420625								1.45715	1.52534
										1.45815	1.52576	0.961502	0.560122	0.26312	0									1.45815	1.23833	0.691498	0.318967	0								1.45815	-0.880135	0.163356	0.300281	0.420769								1.45815	1.52576
										1.45915	1.52618	0.961831	0.560335	0.263225	0									1.45915	1.23895	0.691877	0.319147	0								1.45915	-0.880323	0.163412	0.300385	0.420914								1.45915	1.52618
										1.46015	1.52661	0.96216	0.560548	0.26333	0									1.46015	1.23958	0.692255	0.319326	0								1.46015	-0.88051	0.163468	0.300488	0.421058								1.46015	1.52661
										1.46115	1.52703	0.962488	0.560761	0.263434	0									1.46115	1.24021	0.692634	0.319506	0								1.46115	-0.880698	0.163523	0.300591	0.421203								1.46115	1.52703
										1.46215	1.52745	0.962816	0.560973	0.263539	0									1.46215	1.24083	0.693012	0.319686	0								1.46215	-0.880885	0.163579	0.300694	0.421347								1.46215	1.52745
										1.46315	1.52788	0.963143	0.561185	0.263643	0									1.46315	1.24146	0.69339	0.319866	0								1.46315	-0.881072	0.163635	0.300797	0.421491								1.46315	1.52788
										1.46415	1.5283	0.96347	0.561397	0.263747	0									1.46415	1.24208	0.693769	0.320045	0								1.46415	-0.881259	0.16369	0.3009	0.421635								1.46415	1.5283
										1.46515	1.52872	0.963797	0.561609	0.263851	0									1.46515	1.24271	0.694147	0.320225	0								1.46515	-0.881445	0.163746	0.301003	0.421778								1.46515	1.52872
										1.46615	1.52914	0.964124	0.56182	0.263955	0									1.46615	1.24334	0.694524	0.320405	0								1.46615	-0.881632	0.163801	0.301106	0.421922								1.46615	1.52914
										1.46715	1.52956	0.96445	0.562031	0.264059	0									1.46715	1.24396	0.694902	0.320584	0								1.46715	-0.881818	0.163856	0.301208	0.422065								1.46715	1.52956
										1.46815	1.52998	0.964775	0.562242	0.264163	0									1.46815	1.24459	0.69528	0.320764	0								1.46815	-0.882004	0.163912	0.301311	0.422209								1.46815	1.52998
										1.46915	1.5304	0.965101	0.562453	0.264267	0									1.46915	1.24521	0.695657	0.320943	0								1.46915	-0.88219	0.163967	0.301413	0.422352								1.46915	1.5304
										1.47015	1.53082	0.965426	0.562664	0.26437	0									1.47015	1.24583	0.696035	0.321122	0								1.47015	-0.882375	0.164022	0.301516	0.422495								1.47015	1.53082
										1.47115	1.53124	0.965751	0.562874	0.264474	0									1.47115	1.24646	0.696412	0.321302	0								1.47115	-0.88256	0.164078	0.301618	0.422638								1.47115	1.53124
										1.47215	1.53166	0.966075	0.563084	0.264577	0									1.47215	1.24708	0.696789	0.321481	0								1.47215	-0.882746	0.164133	0.30172	0.422781								1.47215	1.53166
										1.47315	1.53207	0.966399	0.563294	0.264681	0									1.47315	1.24771	0.697166	0.32166	0								1.47315	-0.88293	0.164188	0.301822	0.422924								1.47315	1.53207
										1.47415	1.53249	0.966723	0.563504	0.264784	0									1.47415	1.24833	0.697543	0.321839	0								1.47415	-0.883115	0.164243	0.301924	0.423067								1.47415	1.53249
										1.47515	1.53291	0.967046	0.563714	0.264887	0									1.47515	1.24895	0.69792	0.322018	0								1.47515	-0.8833	0.164298	0.302026	0.423209								1.47515	1.53291
										1.47615	1.53332	0.967369	0.563923	0.26499	0									1.47615	1.24957	0.698296	0.322197	0								1.47615	-0.883484	0.164353	0.302128	0.423352								1.47615	1.53332
										1.47715	1.53374	0.967691	0.564132	0.265093	0									1.47715	1.2502	0.698673	0.322376	0								1.47715	-0.883668	0.164408	0.30223	0.423494								1.47715	1.53374
										1.47815	1.53415	0.968014	0.564341	0.265195	0									1.47815	1.25082	0.699049	0.322555	0								1.47815	-0.883852	0.164462	0.302332	0.423636								1.47815	1.53415
										1.47915	1.53457	0.968336	0.56455	0.265298	0									1.47915	1.25144	0.699425	0.322734	0								1.47915	-0.884035	0.164517	0.302433	0.423778								1.47915	1.53457
										1.48015	1.53498	0.968657	0.564758	0.265401	0									1.48015	1.25206	0.699802	0.322913	0								1.48015	-0.884219	0.164572	0.302535	0.42392								1.48015	1.53498
										1.48115	1.5354	0.968978	0.564967	0.265503	0									1.48115	1.25269	0.700178	0.323092	0								1.48115	-0.884402	0.164627	0.302636	0.424062								1.48115	1.5354
										1.48215	1.53581	0.969299	0.565175	0.265606	0									1.48215	1.25331	0.700554	0.32327	0								1.48215	-0.884585	0.164681	0.302738	0.424204								1.48215	1.53581
										1.48315	1.53622	0.96962	0.565382	0.265708	0									1.48315	1.25393	0.700929	0.323449	0								1.48315	-0.884768	0.164736	0.302839	0.424346								1.48315	1.53622
										1.48415	1.53663	0.96994	0.56559	0.26581	0									1.48415	1.25455	0.701305	0.323628	0								1.48415	-0.884951	0.164791	0.30294	0.424487								1.48415	1.53663
										1.48515	1.53705	0.97026	0.565797	0.265912	0									1.48515	1.25517	0.701681	0.323806	0								1.48515	-0.885133	0.164845	0.303041	0.424629								1.48515	1.53705
										1.48615	1.53746	0.970579	0.566005	0.266014	0									1.48615	1.25579	0.702056	0.323985	0								1.48615	-0.885315	0.1649	0.303142	0.42477								1.48615	1.53746
										1.48715	1.53787	0.970899	0.566212	0.266116	0									1.48715	1.25641	0.702431	0.324163	0								1.48715	-0.885497	0.164954	0.303243	0.424911								1.48715	1.53787
										1.48815	1.53828	0.971217	0.566418	0.266218	0									1.48815	1.25703	0.702806	0.324342	0								1.48815	-0.885679	0.165008	0.303344	0.425052								1.48815	1.53828
										1.48915	1.53869	0.971536	0.566625	0.266319	0									1.48915	1.25765	0.703181	0.32452	0								1.48915	-0.885861	0.165063	0.303445	0.425193								1.48915	1.53869
										1.49015	1.5391	0.971854	0.566831	0.266421	0									1.49015	1.25827	0.703556	0.324698	0								1.49015	-0.886042	0.165117	0.303545	0.425334								1.49015	1.5391
										1.49115	1.53951	0.972172	0.567037	0.266522	0									1.49115	1.25889	0.703931	0.324877	0								1.49115	-0.886223	0.165171	0.303646	0.425475								1.49115	1.53951
										1.49215	1.53992	0.972489	0.567243	0.266624	0									1.49215	1.25951	0.704306	0.325055	0								1.49215	-0.886404	0.165226	0.303747	0.425615								1.49215	1.53992
										1.49315	1.54032	0.972806	0.567449	0.266725	0									1.49315	1.26013	0.70468	0.325233	0								1.49315	-0.886585	0.16528	0.303847	0.425756								1.49315	1.54032
										1.49415	1.54073	0.973123	0.567655	0.266826	0									1.49415	1.26074	0.705055	0.325411	0								1.49415	-0.886765	0.165334	0.303947	0.425896								1.49415	1.54073
										1.49515	1.54114	0.973439	0.56786	0.266927	0									1.49515	1.26136	0.705429	0.325589	0								1.49515	-0.886946	0.165388	0.304048	0.426036								1.49515	1.54114
										1.49615	1.54154	0.973755	0.568065	0.267028	0									1.49615	1.26198	0.705803	0.325767	0								1.49615	-0.887126	0.165442	0.304148	0.426176								1.49615	1.54154
										1.49715	1.54195	0.974071	0.56827	0.267129	0									1.49715	1.2626	0.706178	0.325945	0								1.49715	-0.887306	0.165496	0.304248	0.426316								1.49715	1.54195
										1.49815	1.54236	0.974386	0.568474	0.26723	0									1.49815	1.26322	0.706551	0.326123	0								1.49815	-0.887486	0.16555	0.304348	0.426456								1.49815	1.54236
										1.49915	1.54276	0.974701	0.568679	0.26733	0									1.49915	1.26383	0.706925	0.326301	0								1.49915	-0.887665	0.165604	0.304448	0.426596								1.49915	1.54276
										1.50015	1.54317	0.975016	0.568883	0.267431	0									1.50015	1.26445	0.707299	0.326479	0								1.50015	-0.887844	0.165657	0.304548	0.426736								1.50015	1.54317
										1.50115	1.54357	0.97533	0.569087	0.267531	0									1.50115	1.26507	0.707673	0.326656	0								1.50115	-0.888024	0.165711	0.304647	0.426875								1.50115	1.54357
										1.50215	1.54397	0.975644	0.569291	0.267632	0									1.50215	1.26568	0.708046	0.326834	0								1.50215	-0.888203	0.165765	0.304747	0.427015								1.50215	1.54397
										1.50315	1.54438	0.975958	0.569494	0.267732	0									1.50315	1.2663	0.708419	0.327012	0								1.50315	-0.888381	0.165819	0.304847	0.427154								1.50315	1.54438
										1.50415	1.54478	0.976271	0.569698	0.267832	0									1.50415	1.26692	0.708793	0.327189	0								1.50415	-0.88856	0.165872	0.304946	0.427293								1.50415	1.54478
										1.50515	1.54518	0.976584	0.569901	0.267932	0									1.50515	1.26753	0.709166	0.327367	0								1.50515	-0.888738	0.165926	0.305046	0.427432								1.50515	1.54518
										1.50615	1.54559	0.976896	0.570104	0.268032	0									1.50615	1.26815	0.709539	0.327544	0								1.50615	-0.888916	0.165979	0.305145	0.427571								1.50615	1.54559
										1.50715	1.54599	0.977209	0.570307	0.268132	0									1.50715	1.26876	0.709912	0.327721	0								1.50715	-0.889094	0.166033	0.305244	0.42771								1.50715	1.54599
										1.50815	1.54639	0.97752	0.570509	0.268232	0									1.50815	1.26938	0.710284	0.327899	0								1.50815	-0.889272	0.166086	0.305343	0.427849								1.50815	1.54639
										1.50915	1.54679	0.977832	0.570711	0.268331	0									1.50915	1.26999	0.710657	0.328076	0								1.50915	-0.889449	0.16614	0.305442	0.427987								1.50915	1.54679
										1.51015	1.54719	0.978143	0.570914	0.268431	0									1.51015	1.27061	0.711029	0.328253	0								1.51015	-0.889627	0.166193	0.305541	0.428126								1.51015	1.54719
										1.51115	1.54759	0.978454	0.571115	0.26853	0									1.51115	1.27122	0.711402	0.328431	0								1.51115	-0.889804	0.166246	0.30564	0.428264								1.51115	1.54759
										1.51215	1.54799	0.978765	0.571317	0.26863	0									1.51215	1.27183	0.711774	0.328608	0								1.51215	-0.889981	0.1663	0.305739	0.428402								1.51215	1.54799
										1.51315	1.54839	0.979075	0.571519	0.268729	0									1.51315	1.27245	0.712146	0.328785	0								1.51315	-0.890157	0.166353	0.305838	0.428541								1.51315	1.54839
										1.51415	1.54878	0.979384	0.57172	0.268828	0									1.51415	1.27306	0.712518	0.328962	0								1.51415	-0.890334	0.166406	0.305937	0.428679								1.51415	1.54878
										1.51515	1.54918	0.979694	0.571921	0.268927	0									1.51515	1.27368	0.71289	0.329139	0								1.51515	-0.89051	0.166459	0.306035	0.428817								1.51515	1.54918
										1.51615	1.54958	0.980003	0.572122	0.269026	0									1.51615	1.27429	0.713262	0.329316	0								1.51615	-0.890686	0.166512	0.306134	0.428954								1.51615	1.54958
										1.51715	1.54998	0.980312	0.572322	0.269125	0									1.51715	1.2749	0.713634	0.329493	0								1.51715	-0.890862	0.166565	0.306232	0.429092								1.51715	1.54998
										1.51815	1.55037	0.98062	0.572523	0.269224	0									1.51815	1.27551	0.714005	0.32967	0								1.51815	-0.891038	0.166618	0.306331	0.42923								1.51815	1.55037
										1.51915	1.55077	0.980928	0.572723	0.269322	0									1.51915	1.27613	0.714376	0.329846	0								1.51915	-0.891214	0.166671	0.306429	0.429367								1.51915	1.55077
										1.52015	1.55116	0.981236	0.572923	0.269421	0									1.52015	1.27674	0.714748	0.330023	0								1.52015	-0.891389	0.166724	0.306527	0.429505								1.52015	1.55116
										1.52115	1.55156	0.981544	0.573123	0.269519	0									1.52115	1.27735	0.715119	0.3302	0								1.52115	-0.891564	0.166777	0.306625	0.429642								1.52115	1.55156
										1.52215	1.55195	0.981851	0.573322	0.269617	0									1.52215	1.27796	0.71549	0.330376	0								1.52215	-0.891739	0.16683	0.306723	0.429779								1.52215	1.55195
										1.52315	1.55235	0.982157	0.573521	0.269716	0									1.52315	1.27857	0.715861	0.330553	0								1.52315	-0.891914	0.166883	0.306821	0.429916								1.52315	1.55235
										1.52415	1.55274	0.982464	0.573721	0.269814	0									1.52415	1.27919	0.716232	0.330729	0								1.52415	-0.892088	0.166935	0.306919	0.430053								1.52415	1.55274
										1.52515	1.55313	0.98277	0.57392	0.269912	0									1.52515	1.2798	0.716602	0.330906	0								1.52515	-0.892263	0.166988	0.307017	0.43019								1.52515	1.55313
										1.52615	1.55352	0.983075	0.574118	0.27001	0									1.52615	1.28041	0.716973	0.331082	0								1.52615	-0.892437	0.167041	0.307114	0.430326								1.52615	1.55352
										1.52715	1.55392	0.983381	0.574317	0.270107	0									1.52715	1.28102	0.717343	0.331259	0								1.52715	-0.892611	0.167093	0.307212	0.430463								1.52715	1.55392
										1.52815	1.55431	0.983686	0.574515	0.270205	0									1.52815	1.28163	0.717714	0.331435	0								1.52815	-0.892784	0.167146	0.307309	0.430599								1.52815	1.55431
										1.52915	1.5547	0.98399	0.574713	0.270303	0									1.52915	1.28224	0.718084	0.331611	0								1.52915	-0.892958	0.167198	0.307407	0.430736								1.52915	1.5547
										1.53015	1.55509	0.984295	0.574911	0.2704	0									1.53015	1.28285	0.718454	0.331788	0								1.53015	-0.893131	0.167251	0.307504	0.430872								1.53015	1.55509
										1.53115	1.55548	0.984599	0.575109	0.270498	0									1.53115	1.28346	0.718824	0.331964	0								1.53115	-0.893304	0.167303	0.307601	0.431008								1.53115	1.55548
										1.53215	1.55587	0.984902	0.575306	0.270595	0									1.53215	1.28407	0.719194	0.33214	0								1.53215	-0.893477	0.167355	0.307699	0.431144								1.53215	1.55587
										1.53315	1.55626	0.985206	0.575503	0.270692	0									1.53315	1.28467	0.719563	0.332316	0								1.53315	-0.89365	0.167408	0.307796	0.43128								1.53315	1.55626
										1.53415	1.55665	0.985508	0.5757	0.270789	0									1.53415	1.28528	0.719933	0.332492	0								1.53415	-0.893823	0.16746	0.307893	0.431416								1.53415	1.55665
										1.53515	1.55704	0.985811	0.575897	0.270886	0									1.53515	1.28589	0.720302	0.332668	0								1.53515	-0.893995	0.167512	0.30799	0.431551								1.53515	1.55704
										1.53615	1.55742	0.986113	0.576094	0.270983	0									1.53615	1.2865	0.720672	0.332844	0								1.53615	-0.894167	0.167564	0.308087	0.431687								1.53615	1.55742
										1.53715	1.55781	0.986415	0.57629	0.27108	0									1.53715	1.28711	0.721041	0.33302	0								1.53715	-0.894339	0.167617	0.308183	0.431822								1.53715	1.55781
										1.53815	1.5582	0.986717	0.576486	0.271177	0									1.53815	1.28772	0.72141	0.333195	0								1.53815	-0.894511	0.167669	0.30828	0.431958								1.53815	1.5582
										1.53915	1.55859	0.987018	0.576682	0.271273	0									1.53915	1.28832	0.721779	0.333371	0								1.53915	-0.894683	0.167721	0.308377	0.432093								1.53915	1.55859
										1.54015	1.55897	0.987319	0.576878	0.27137	0									1.54015	1.28893	0.722148	0.333547	0								1.54015	-0.894854	0.167773	0.308473	0.432228								1.54015	1.55897
										1.54115	1.55936	0.98762	0.577073	0.271466	0									1.54115	1.28954	0.722517	0.333722	0								1.54115	-0.895025	0.167825	0.30857	0.432363								1.54115	1.55936
										1.54215	1.55974	0.98792	0.577269	0.271562	0									1.54215	1.29014	0.722885	0.333898	0								1.54215	-0.895196	0.167877	0.308666	0.432498								1.54215	1.55974
										1.54315	1.56013	0.98822	0.577464	0.271659	0									1.54315	1.29075	0.723254	0.334073	0								1.54315	-0.895367	0.167928	0.308762	0.432633								1.54315	1.56013
										1.54415	1.56051	0.988519	0.577659	0.271755	0									1.54415	1.29136	0.723622	0.334249	0								1.54415	-0.895538	0.16798	0.308859	0.432767								1.54415	1.56051
										1.54515	1.5609	0.988818	0.577853	0.271851	0									1.54515	1.29196	0.72399	0.334424	0								1.54515	-0.895708	0.168032	0.308955	0.432902								1.54515	1.5609
										1.54615	1.56128	0.989117	0.578048	0.271947	0									1.54615	1.29257	0.724358	0.3346	0								1.54615	-0.895878	0.168084	0.309051	0.433036								1.54615	1.56128
										1.54715	1.56166	0.989416	0.578242	0.272042	0									1.54715	1.29318	0.724726	0.334775	0								1.54715	-0.896048	0.168135	0.309147	0.433171								1.54715	1.56166
										1.54815	1.56204	0.989714	0.578436	0.272138	0									1.54815	1.29378	0.725094	0.33495	0								1.54815	-0.896218	0.168187	0.309243	0.433305								1.54815	1.56204
										1.54915	1.56243	0.990012	0.57863	0.272234	0									1.54915	1.29439	0.725462	0.335126	0								1.54915	-0.896388	0.168239	0.309338	0.433439								1.54915	1.56243
										1.55016	1.56281	0.990309	0.578823	0.272329	0									1.55016	1.29499	0.72583	0.335301	0								1.55016	-0.896558	0.16829	0.309434	0.433573								1.55016	1.56281
										1.55116	1.56319	0.990606	0.579017	0.272424	0									1.55116	1.2956	0.726197	0.335476	0								1.55116	-0.896727	0.168342	0.30953	0.433707								1.55116	1.56319
										1.55216	1.56357	0.990903	0.57921	0.27252	0									1.55216	1.2962	0.726565	0.335651	0								1.55216	-0.896896	0.168393	0.309625	0.433841								1.55216	1.56357
										1.55316	1.56395	0.991199	0.579403	0.272615	0									1.55316	1.2968	0.726932	0.335826	0								1.55316	-0.897065	0.168445	0.309721	0.433974								1.55316	1.56395
										1.55416	1.56433	0.991496	0.579596	0.27271	0									1.55416	1.29741	0.727299	0.336001	0								1.55416	-0.897234	0.168496	0.309816	0.434108								1.55416	1.56433
										1.55516	1.56471	0.991791	0.579788	0.272805	0									1.55516	1.29801	0.727666	0.336176	0								1.55516	-0.897402	0.168547	0.309912	0.434241								1.55516	1.56471
										1.55616	1.56509	0.992087	0.579981	0.2729	0									1.55616	1.29862	0.728033	0.336351	0								1.55616	-0.89757	0.168599	0.310007	0.434375								1.55616	1.56509
										1.55716	1.56546	0.992382	0.580173	0.272995	0									1.55716	1.29922	0.7284	0.336525	0								1.55716	-0.897739	0.16865	0.310102	0.434508								1.55716	1.56546
										1.55816	1.56584	0.992677	0.580365	0.273089	0									1.55816	1.29982	0.728767	0.3367	0								1.55816	-0.897907	0.168701	0.310197	0.434641								1.55816	1.56584
										1.55916	1.56622	0.992971	0.580556	0.273184	0									1.55916	1.30042	0.729133	0.336875	0								1.55916	-0.898074	0.168752	0.310292	0.434774								1.55916	1.56622
										1.56016	1.5666	0.993265	0.580748	0.273278	0									1.56016	1.30103	0.7295	0.337049	0								1.56016	-0.898242	0.168803	0.310387	0.434907								1.56016	1.5666
										1.56116	1.56697	0.993559	0.580939	0.273373	0									1.56116	1.30163	0.729866	0.337224	0								1.56116	-0.898409	0.168854	0.310482	0.43504								1.56116	1.56697
										1.56216	1.56735	0.993852	0.58113	0.273467	0									1.56216	1.30223	0.730232	0.337399	0								1.56216	-0.898576	0.168905	0.310577	0.435172								1.56216	1.56735
										1.56316	1.56772	0.994145	0.581321	0.273561	0									1.56316	1.30283	0.730598	0.337573	0								1.56316	-0.898743	0.168956	0.310671	0.435305								1.56316	1.56772
										1.56416	1.5681	0.994438	0.581512	0.273655	0									1.56416	1.30343	0.730964	0.337747	0								1.56416	-0.89891	0.169007	0.310766	0.435437								1.56416	1.5681
										1.56516	1.56847	0.99473	0.581702	0.273749	0									1.56516	1.30404	0.73133	0.337922	0								1.56516	-0.899077	0.169058	0.31086	0.43557								1.56516	1.56847
										1.56616	1.56885	0.995022	0.581893	0.273843	0									1.56616	1.30464	0.731696	0.338096	0								1.56616	-0.899243	0.169109	0.310955	0.435702								1.56616	1.56885
										1.56716	1.56922	0.995314	0.582083	0.273937	0									1.56716	1.30524	0.732061	0.33827	0								1.56716	-0.89941	0.16916	0.311049	0.435834								1.56716	1.56922
										1.56816	1.5696	0.995606	0.582272	0.27403	0									1.56816	1.30584	0.732427	0.338445	0								1.56816	-0.899576	0.169211	0.311143	0.435966								1.56816	1.5696
										1.56916	1.56997	0.995897	0.582462	0.274124	0									1.56916	1.30644	0.732792	0.338619	0								1.56916	-0.899742	0.169261	0.311238	0.436098								1.56916	1.56997
										1.57016	1.57034	0.996187	0.582651	0.274217	0									1.57016	1.30704	0.733157	0.338793	0								1.57016	-0.899907	0.169312	0.311332	0.43623								1.57016	1.57034
										1.57116	1.57071	0.996478	0.582841	0.274311	0									1.57116	1.30764	0.733522	0.338967	0								1.57116	-0.900073	0.169363	0.311426	0.436361								1.57116	1.57071
										1.57216	1.57108	0.996768	0.58303	0.274404	0									1.57216	1.30824	0.733887	0.339141	0								1.57216	-0.900238	0.169413	0.31152	0.436493								1.57216	1.57108
										1.57316	1.57145	0.997057	0.583218	0.274497	0									1.57316	1.30884	0.734252	0.339315	0								1.57316	-0.900403	0.169464	0.311614	0.436624								1.57316	1.57145
										1.57416	1.57182	0.997347	0.583407	0.27459	0									1.57416	1.30944	0.734617	0.339489	0								1.57416	-0.900568	0.169514	0.311708	0.436756								1.57416	1.57182
										1.57516	1.57219	0.997636	0.583595	0.274683	0									1.57516	1.31004	0.734982	0.339663	0								1.57516	-0.900733	0.169565	0.311801	0.436887								1.57516	1.57219
										1.57616	1.57256	0.997924	0.583783	0.274776	0									1.57616	1.31064	0.735346	0.339836	0								1.57616	-0.900898	0.169615	0.311895	0.437018								1.57616	1.57256
										1.57716	1.57293	0.998213	0.583971	0.274869	0									1.57716	1.31123	0.735711	0.34001	0								1.57716	-0.901062	0.169665	0.311989	0.437149								1.57716	1.57293
										1.57816	1.5733	0.998501	0.584159	0.274961	0									1.57816	1.31183	0.736075	0.340184	0								1.57816	-0.901226	0.169716	0.312082	0.43728								1.57816	1.5733
										1.57916	1.57367	0.998788	0.584346	0.275054	0									1.57916	1.31243	0.736439	0.340358	0								1.57916	-0.90139	0.169766	0.312175	0.437411								1.57916	1.57367
										1.58016	1.57404	0.999075	0.584534	0.275146	0									1.58016	1.31303	0.736803	0.340531	0								1.58016	-0.901554	0.169816	0.312269	0.437542								1.58016	1.57404
										1.58116	1.57441	0.999362	0.584721	0.275239	0									1.58116	1.31363	0.737167	0.340705	0								1.58116	-0.901718	0.169866	0.312362	0.437672								1.58116	1.57441
										1.58216	1.57477	0.999649	0.584908	0.275331	0									1.58216	1.31422	0.737531	0.340878	0								1.58216	-0.901881	0.169916	0.312455	0.437803								1.58216	1.57477
										1.58316	1.57514	0.999935	0.585094	0.275423	0									1.58316	1.31482	0.737894	0.341052	0								1.58316	-0.902045	0.169967	0.312548	0.437933								1.58316	1.57514
										1.58416	1.5755	1.00022	0.585281	0.275515	0									1.58416	1.31542	0.738258	0.341225	0								1.58416	-0.902208	0.170017	0.312641	0.438063								1.58416	1.5755
										1.58516	1.57587	1.00051	0.585467	0.275607	0									1.58516	1.31601	0.738621	0.341398	0								1.58516	-0.902371	0.170067	0.312734	0.438194								1.58516	1.57587
										1.58616	1.57624	1.00079	0.585653	0.275699	0									1.58616	1.31661	0.738985	0.341572	0								1.58616	-0.902533	0.170117	0.312827	0.438324								1.58616	1.57624
										1.58716	1.5766	1.00108	0.585839	0.27579	0									1.58716	1.31721	0.739348	0.341745	0								1.58716	-0.902696	0.170167	0.31292	0.438454								1.58716	1.5766
										1.58816	1.57696	1.00136	0.586024	0.275882	0									1.58816	1.3178	0.739711	0.341918	0								1.58816	-0.902858	0.170216	0.313013	0.438583								1.58816	1.57696
										1.58916	1.57733	1.00165	0.58621	0.275974	0									1.58916	1.3184	0.740074	0.342091	0								1.58916	-0.903021	0.170266	0.313105	0.438713								1.58916	1.57733
										1.59016	1.57769	1.00193	0.586395	0.276065	0									1.59016	1.31899	0.740437	0.342264	0								1.59016	-0.903183	0.170316	0.313198	0.438843								1.59016	1.57769
										1.59116	1.57805	1.00221	0.58658	0.276156	0									1.59116	1.31959	0.740799	0.342437	0								1.59116	-0.903344	0.170366	0.31329	0.438972								1.59116	1.57805
										1.59216	1.57842	1.0025	0.586765	0.276248	0									1.59216	1.32018	0.741162	0.34261	0								1.59216	-0.903506	0.170416	0.313383	0.439102								1.59216	1.57842
										1.59316	1.57878	1.00278	0.586949	0.276339	0									1.59316	1.32078	0.741524	0.342783	0								1.59316	-0.903667	0.170465	0.313475	0.439231								1.59316	1.57878
										1.59416	1.57914	1.00306	0.587134	0.27643	0									1.59416	1.32137	0.741887	0.342956	0								1.59416	-0.903829	0.170515	0.313567	0.43936								1.59416	1.57914
										1.59516	1.5795	1.00334	0.587318	0.276521	0									1.59516	1.32197	0.742249	0.343129	0								1.59516	-0.90399	0.170564	0.31366	0.439489								1.59516	1.5795
										1.59616	1.57986	1.00363	0.587502	0.276611	0									1.59616	1.32256	0.742611	0.343302	0								1.59616	-0.904151	0.170614	0.313752	0.439618								1.59616	1.57986
										1.59716	1.58022	1.00391	0.587685	0.276702	0									1.59716	1.32315	0.742973	0.343474	0								1.59716	-0.904312	0.170663	0.313844	0.439747								1.59716	1.58022
										1.59816	1.58058	1.00419	0.587869	0.276793	0									1.59816	1.32375	0.743335	0.343647	0								1.59816	-0.904472	0.170713	0.313936	0.439876								1.59816	1.58058
										1.59916	1.58094	1.00447	0.588052	0.276883	0									1.59916	1.32434	0.743697	0.343819	0								1.59916	-0.904632	0.170762	0.314027	0.440005								1.59916	1.58094
										1.60016	1.5813	1.00475	0.588235	0.276974	0									1.60016	1.32493	0.744058	0.343992	0								1.60016	-0.904793	0.170812	0.314119	0.440133								1.60016	1.5813
										1.60116	1.58166	1.00503	0.588418	0.277064	0									1.60116	1.32553	0.74442	0.344165	0								1.60116	-0.904953	0.170861	0.314211	0.440262								1.60116	1.58166
										1.60216	1.58201	1.00531	0.588601	0.277154	0									1.60216	1.32612	0.744781	0.344337	0								1.60216	-0.905113	0.17091	0.314303	0.44039								1.60216	1.58201
										1.60316	1.58237	1.00559	0.588783	0.277244	0									1.60316	1.32671	0.745142	0.344509	0								1.60316	-0.905272	0.17096	0.314394	0.440518								1.60316	1.58237
										1.60416	1.58273	1.00587	0.588966	0.277334	0									1.60416	1.3273	0.745503	0.344682	0								1.60416	-0.905432	0.171009	0.314486	0.440646								1.60416	1.58273
										1.60516	1.58309	1.00615	0.589148	0.277424	0									1.60516	1.3279	0.745864	0.344854	0								1.60516	-0.905591	0.171058	0.314577	0.440774								1.60516	1.58309
										1.60616	1.58344	1.00643	0.589329	0.277514	0									1.60616	1.32849	0.746225	0.345026	0								1.60616	-0.90575	0.171107	0.314668	0.440902								1.60616	1.58344
										1.60716	1.5838	1.00671	0.589511	0.277604	0									1.60716	1.32908	0.746586	0.345198	0								1.60716	-0.905909	0.171156	0.31476	0.44103								1.60716	1.5838
										1.60816	1.58415	1.00698	0.589692	0.277693	0									1.60816	1.32967	0.746947	0.345371	0								1.60816	-0.906068	0.171205	0.314851	0.441158								1.60816	1.58415
										1.60916	1.58451	1.00726	0.589874	0.277783	0									1.60916	1.33026	0.747307	0.345543	0								1.60916	-0.906226	0.171254	0.314942	0.441286								1.60916	1.58451
										1.61016	1.58486	1.00754	0.590055	0.277872	0									1.61016	1.33085	0.747668	0.345715	0								1.61016	-0.906385	0.171303	0.315033	0.441413								1.61016	1.58486
										1.61116	1.58521	1.00781	0.590235	0.277962	0									1.61116	1.33144	0.748028	0.345887	0								1.61116	-0.906543	0.171352	0.315124	0.44154								1.61116	1.58521
										1.61216	1.58557	1.00809	0.590416	0.278051	0									1.61216	1.33203	0.748388	0.346059	0								1.61216	-0.906701	0.171401	0.315215	0.441668								1.61216	1.58557
										1.61316	1.58592	1.00837	0.590596	0.27814	0									1.61316	1.33262	0.748748	0.34623	0								1.61316	-0.906859	0.17145	0.315305	0.441795								1.61316	1.58592
										1.61416	1.58627	1.00864	0.590776	0.278229	0									1.61416	1.33321	0.749108	0.346402	0								1.61416	-0.907017	0.171498	0.315396	0.441922								1.61416	1.58627
										1.61516	1.58663	1.00892	0.590956	0.278318	0									1.61516	1.3338	0.749468	0.346574	0								1.61516	-0.907174	0.171547	0.315487	0.442049								1.61516	1.58663
										1.61616	1.58698	1.00919	0.591136	0.278406	0									1.61616	1.33439	0.749828	0.346746	0								1.61616	-0.907332	0.171596	0.315577	0.442176								1.61616	1.58698
										1.61716	1.58733	1.00947	0.591316	0.278495	0									1.61716	1.33498	0.750187	0.346917	0								1.61716	-0.907489	0.171645	0.315668	0.442303								1.61716	1.58733
										1.61816	1.58768	1.00974	0.591495	0.278584	0									1.61816	1.33557	0.750547	0.347089	0								1.61816	-0.907646	0.171693	0.315758	0.442429								1.61816	1.58768
										1.61916	1.58803	1.01002	0.591674	0.278672	0									1.61916	1.33616	0.750906	0.34726	0								1.61916	-0.907802	0.171742	0.315849	0.442556								1.61916	1.58803
										1.62016	1.58838	1.01029	0.591853	0.278761	0									1.62016	1.33674	0.751265	0.347432	0								1.62016	-0.907959	0.17179	0.315939	0.442682								1.62016	1.58838
										1.62116	1.58873	1.01056	0.592031	0.278849	0									1.62116	1.33733	0.751624	0.347603	0								1.62116	-0.908116	0.171839	0.316029	0.442809								1.62116	1.58873
										1.62216	1.58908	1.01084	0.59221	0.278937	0									1.62216	1.33792	0.751983	0.347775	0								1.62216	-0.908272	0.171887	0.316119	0.442935								1.62216	1.58908
										1.62316	1.58943	1.01111	0.592388	0.279025	0									1.62316	1.33851	0.752342	0.347946	0								1.62316	-0.908428	0.171936	0.316209	0.443061								1.62316	1.58943
										1.62416	1.58977	1.01138	0.592566	0.279113	0									1.62416	1.3391	0.752701	0.348117	0								1.62416	-0.908584	0.171984	0.316299	0.443187								1.62416	1.58977
										1.62516	1.59012	1.01166	0.592744	0.279201	0									1.62516	1.33968	0.75306	0.348289	0								1.62516	-0.90874	0.172032	0.316389	0.443313								1.62516	1.59012
										1.62616	1.59047	1.01193	0.592922	0.279289	0									1.62616	1.34027	0.753418	0.34846	0								1.62616	-0.908895	0.172081	0.316479	0.443439								1.62616	1.59047
										1.62716	1.59081	1.0122	0.593099	0.279377	0									1.62716	1.34086	0.753776	0.348631	0								1.62716	-0.909051	0.172129	0.316568	0.443565								1.62716	1.59081
										1.62816	1.59116	1.01247	0.593276	0.279464	0									1.62816	1.34144	0.754135	0.348802	0								1.62816	-0.909206	0.172177	0.316658	0.44369								1.62816	1.59116
										1.62916	1.59151	1.01274	0.593453	0.279552	0									1.62916	1.34203	0.754493	0.348973	0								1.62916	-0.909361	0.172225	0.316748	0.443816								1.62916	1.59151
										1.63016	1.59185	1.01301	0.59363	0.279639	0									1.63016	1.34262	0.754851	0.349144	0								1.63016	-0.909516	0.172273	0.316837	0.443941								1.63016	1.59185
										1.63116	1.5922	1.01328	0.593807	0.279726	0									1.63116	1.3432	0.755209	0.349315	0								1.63116	-0.909671	0.172321	0.316927	0.444067								1.63116	1.5922
										1.63216	1.59254	1.01355	0.593983	0.279813	0									1.63216	1.34379	0.755566	0.349486	0								1.63216	-0.909825	0.172369	0.317016	0.444192								1.63216	1.59254
										1.63316	1.59289	1.01382	0.594159	0.2799	0									1.63316	1.34437	0.755924	0.349657	0								1.63316	-0.909979	0.172417	0.317105	0.444317								1.63316	1.59289
										1.63416	1.59323	1.01409	0.594335	0.279987	0									1.63416	1.34496	0.756282	0.349828	0								1.63416	-0.910134	0.172465	0.317194	0.444442								1.63416	1.59323
										1.63516	1.59357	1.01436	0.594511	0.280074	0									1.63516	1.34554	0.756639	0.349998	0								1.63516	-0.910288	0.172513	0.317284	0.444567								1.63516	1.59357
										1.63616	1.59391	1.01463	0.594686	0.280161	0									1.63616	1.34613	0.756996	0.350169	0								1.63616	-0.910442	0.172561	0.317373	0.444692								1.63616	1.59391
										1.63716	1.59426	1.0149	0.594862	0.280248	0									1.63716	1.34671	0.757354	0.35034	0								1.63716	-0.910595	0.172609	0.317462	0.444816								1.63716	1.59426
										1.63816	1.5946	1.01516	0.595037	0.280334	0									1.63816	1.3473	0.757711	0.35051	0								1.63816	-0.910749	0.172657	0.31755	0.444941								1.63816	1.5946
										1.63916	1.59494	1.01543	0.595212	0.280421	0									1.63916	1.34788	0.758068	0.350681	0								1.63916	-0.910902	0.172704	0.317639	0.445065								1.63916	1.59494
										1.64016	1.59528	1.0157	0.595386	0.280507	0									1.64016	1.34846	0.758424	0.350851	0								1.64016	-0.911055	0.172752	0.317728	0.44519								1.64016	1.59528
										1.64116	1.59562	1.01596	0.595561	0.280593	0									1.64116	1.34905	0.758781	0.351021	0								1.64116	-0.911208	0.1728	0.317817	0.445314								1.64116	1.59562
										1.64216	1.59596	1.01623	0.595735	0.28068	0									1.64216	1.34963	0.759138	0.351192	0								1.64216	-0.911361	0.172847	0.317905	0.445438								1.64216	1.59596
										1.64316	1.5963	1.0165	0.595909	0.280766	0									1.64316	1.35021	0.759494	0.351362	0								1.64316	-0.911514	0.172895	0.317994	0.445562								1.64316	1.5963
										1.64416	1.59664	1.01676	0.596083	0.280852	0									1.64416	1.35079	0.75985	0.351532	0								1.64416	-0.911666	0.172942	0.318082	0.445686								1.64416	1.59664
										1.64516	1.59698	1.01703	0.596257	0.280937	0									1.64516	1.35138	0.760207	0.351703	0								1.64516	-0.911818	0.17299	0.318171	0.44581								1.64516	1.59698
										1.64616	1.59732	1.01729	0.59643	0.281023	0									1.64616	1.35196	0.760563	0.351873	0								1.64616	-0.911971	0.173037	0.318259	0.445934								1.64616	1.59732
										1.64716	1.59765	1.01756	0.596603	0.281109	0									1.64716	1.35254	0.760919	0.352043	0								1.64716	-0.912123	0.173085	0.318347	0.446058								1.64716	1.59765
										1.64816	1.59799	1.01782	0.596776	0.281194	0									1.64816	1.35312	0.761275	0.352213	0								1.64816	-0.912274	0.173132	0.318435	0.446181								1.64816	1.59799
										1.64916	1.59833	1.01809	0.596949	0.28128	0									1.64916	1.35371	0.76163	0.352383	0								1.64916	-0.912426	0.173179	0.318523	0.446305								1.64916	1.59833
										1.65017	1.59867	1.01835	0.597122	0.281365	0									1.65017	1.35429	0.761986	0.352553	0								1.65017	-0.912577	0.173227	0.318611	0.446428								1.65017	1.59867
										1.65117	1.599	1.01862	0.597294	0.28145	0									1.65117	1.35487	0.762341	0.352723	0								1.65117	-0.912729	0.173274	0.318699	0.446551								1.65117	1.599
										1.65217	1.59934	1.01888	0.597466	0.281536	0									1.65217	1.35545	0.762697	0.352892	0								1.65217	-0.91288	0.173321	0.318787	0.446674								1.65217	1.59934
										1.65317	1.59967	1.01914	0.597638	0.281621	0									1.65317	1.35603	0.763052	0.353062	0								1.65317	-0.913031	0.173368	0.318875	0.446797								1.65317	1.59967
										1.65417	1.60001	1.0194	0.59781	0.281706	0									1.65417	1.35661	0.763407	0.353232	0								1.65417	-0.913181	0.173415	0.318963	0.44692								1.65417	1.60001
										1.65517	1.60034	1.01967	0.597982	0.28179	0									1.65517	1.35719	0.763762	0.353402	0								1.65517	-0.913332	0.173463	0.31905	0.447043								1.65517	1.60034
										1.65617	1.60067	1.01993	0.598153	0.281875	0									1.65617	1.35777	0.764117	0.353571	0								1.65617	-0.913482	0.17351	0.319138	0.447166								1.65617	1.60067
										1.65717	1.60101	1.02019	0.598324	0.28196	0									1.65717	1.35835	0.764472	0.353741	0								1.65717	-0.913633	0.173557	0.319225	0.447289								1.65717	1.60101
										1.65817	1.60134	1.02045	0.598495	0.282044	0									1.65817	1.35893	0.764827	0.35391	0								1.65817	-0.913783	0.173604	0.319313	0.447411								1.65817	1.60134
										1.65917	1.60167	1.02071	0.598666	0.282129	0									1.65917	1.35951	0.765181	0.35408	0								1.65917	-0.913933	0.17365	0.3194	0.447534								1.65917	1.60167
										1.66017	1.60201	1.02097	0.598836	0.282213	0									1.66017	1.36009	0.765536	0.354249	0								1.66017	-0.914083	0.173697	0.319487	0.447656								1.66017	1.60201
										1.66117	1.60234	1.02123	0.599007	0.282297	0									1.66117	1.36067	0.76589	0.354419	0								1.66117	-0.914232	0.173744	0.319575	0.447778								1.66117	1.60234
										1.66217	1.60267	1.02149	0.599177	0.282382	0									1.66217	1.36124	0.766244	0.354588	0								1.66217	-0.914382	0.173791	0.319662	0.4479								1.66217	1.60267
										1.66317	1.603	1.02175	0.599347	0.282466	0									1.66317	1.36182	0.766598	0.354757	0								1.66317	-0.914531	0.173838	0.319749	0.448022								1.66317	1.603
										1.66417	1.60333	1.02201	0.599516	0.282549	0									1.66417	1.3624	0.766952	0.354926	0								1.66417	-0.91468	0.173884	0.319836	0.448144								1.66417	1.60333
										1.66517	1.60366	1.02227	0.599686	0.282633	0									1.66517	1.36298	0.767306	0.355095	0								1.66517	-0.914829	0.173931	0.319923	0.448266								1.66517	1.60366
										1.66617	1.60399	1.02253	0.599855	0.282717	0									1.66617	1.36356	0.76766	0.355265	0								1.66617	-0.914978	0.173978	0.320009	0.448388								1.66617	1.60399
										1.66717	1.60432	1.02279	0.600024	0.282801	0									1.66717	1.36413	0.768013	0.355434	0								1.66717	-0.915126	0.174024	0.320096	0.44851								1.66717	1.60432
										1.66817	1.60465	1.02304	0.600193	0.282884	0									1.66817	1.36471	0.768367	0.355603	0								1.66817	-0.915275	0.174071	0.320183	0.448631								1.66817	1.60465
										1.66917	1.60497	1.0233	0.600361	0.282968	0									1.66917	1.36529	0.76872	0.355772	0								1.66917	-0.915423	0.174117	0.32027	0.448753								1.66917	1.60497
										1.67017	1.6053	1.02356	0.60053	0.283051	0									1.67017	1.36586	0.769073	0.35594	0								1.67017	-0.915571	0.174164	0.320356	0.448874								1.67017	1.6053
										1.67117	1.60563	1.02382	0.600698	0.283134	0									1.67117	1.36644	0.769426	0.356109	0								1.67117	-0.915719	0.17421	0.320443	0.448995								1.67117	1.60563
										1.67217	1.60596	1.02407	0.600866	0.283217	0									1.67217	1.36702	0.769779	0.356278	0								1.67217	-0.915867	0.174257	0.320529	0.449116								1.67217	1.60596
										1.67317	1.60628	1.02433	0.601034	0.2833	0									1.67317	1.36759	0.770132	0.356447	0								1.67317	-0.916014	0.174303	0.320615	0.449237								1.67317	1.60628
										1.67417	1.60661	1.02458	0.601201	0.283383	0									1.67417	1.36817	0.770485	0.356616	0								1.67417	-0.916162	0.174349	0.320701	0.449358								1.67417	1.60661
										1.67517	1.60693	1.02484	0.601369	0.283466	0									1.67517	1.36874	0.770838	0.356784	0								1.67517	-0.916309	0.174396	0.320788	0.449479								1.67517	1.60693
										1.67617	1.60726	1.0251	0.601536	0.283549	0									1.67617	1.36932	0.77119	0.356953	0								1.67617	-0.916456	0.174442	0.320874	0.4496								1.67617	1.60726
										1.67717	1.60758	1.02535	0.601703	0.283631	0									1.67717	1.3699	0.771542	0.357121	0								1.67717	-0.916603	0.174488	0.32096	0.449721								1.67717	1.60758
										1.67817	1.60791	1.02561	0.60187	0.283714	0									1.67817	1.37047	0.771895	0.35729	0								1.67817	-0.91675	0.174534	0.321046	0.449841								1.67817	1.60791
										1.67917	1.60823	1.02586	0.602036	0.283796	0									1.67917	1.37104	0.772247	0.357458	0								1.67917	-0.916896	0.17458	0.321132	0.449962								1.67917	1.60823
										1.68017	1.60856	1.02611	0.602203	0.283879	0									1.68017	1.37162	0.772599	0.357627	0								1.68017	-0.917043	0.174626	0.321217	0.450082								1.68017	1.60856
										1.68117	1.60888	1.02637	0.602369	0.283961	0									1.68117	1.37219	0.772951	0.357795	0								1.68117	-0.917189	0.174672	0.321303	0.450202								1.68117	1.60888
										1.68217	1.6092	1.02662	0.602535	0.284043	0									1.68217	1.37277	0.773303	0.357963	0								1.68217	-0.917335	0.174718	0.321389	0.450322								1.68217	1.6092
										1.68317	1.60952	1.02687	0.6027	0.284125	0									1.68317	1.37334	0.773654	0.358131	0								1.68317	-0.917481	0.174764	0.321474	0.450442								1.68317	1.60952
										1.68417	1.60984	1.02713	0.602866	0.284207	0									1.68417	1.37391	0.774006	0.358299	0								1.68417	-0.917627	0.17481	0.32156	0.450562								1.68417	1.60984
										1.68517	1.61017	1.02738	0.603031	0.284289	0									1.68517	1.37449	0.774357	0.358468	0								1.68517	-0.917772	0.174856	0.321645	0.450682								1.68517	1.61017
										1.68617	1.61049	1.02763	0.603196	0.28437	0									1.68617	1.37506	0.774709	0.358636	0								1.68617	-0.917918	0.174902	0.321731	0.450802								1.68617	1.61049
										1.68717	1.61081	1.02788	0.603361	0.284452	0									1.68717	1.37563	0.77506	0.358804	0								1.68717	-0.918063	0.174948	0.321816	0.450921								1.68717	1.61081
										1.68817	1.61113	1.02813	0.603526	0.284534	0									1.68817	1.37621	0.775411	0.358972	0								1.68817	-0.918208	0.174994	0.321901	0.451041								1.68817	1.61113
										1.68917	1.61145	1.02838	0.60369	0.284615	0									1.68917	1.37678	0.775762	0.359139	0								1.68917	-0.918353	0.175039	0.321987	0.45116								1.68917	1.61145
										1.69017	1.61176	1.02863	0.603855	0.284696	0									1.69017	1.37735	0.776113	0.359307	0								1.69017	-0.918498	0.175085	0.322072	0.45128								1.69017	1.61176
										1.69117	1.61208	1.02888	0.604019	0.284778	0									1.69117	1.37792	0.776464	0.359475	0								1.69117	-0.918643	0.175131	0.322157	0.451399								1.69117	1.61208
										1.69217	1.6124	1.02913	0.604182	0.284859	0									1.69217	1.37849	0.776814	0.359643	0								1.69217	-0.918787	0.175176	0.322242	0.451518								1.69217	1.6124
										1.69317	1.61272	1.02938	0.604346	0.28494	0									1.69317	1.37907	0.777165	0.359811	0								1.69317	-0.918932	0.175222	0.322326	0.451637								1.69317	1.61272
										1.69417	1.61304	1.02963	0.604509	0.285021	0									1.69417	1.37964	0.777515	0.359978	0								1.69417	-0.919076	0.175267	0.322411	0.451756								1.69417	1.61304
										1.69517	1.61335	1.02988	0.604673	0.285101	0									1.69517	1.38021	0.777865	0.360146	0								1.69517	-0.91922	0.175313	0.322496	0.451875								1.69517	1.61335
										1.69617	1.61367	1.03013	0.604836	0.285182	0									1.69617	1.38078	0.778215	0.360313	0								1.69617	-0.919364	0.175358	0.322581	0.451994								1.69617	1.61367
										1.69717	1.61399	1.03038	0.604998	0.285263	0									1.69717	1.38135	0.778565	0.360481	0								1.69717	-0.919507	0.175404	0.322665	0.452113								1.69717	1.61399
										1.69817	1.6143	1.03063	0.605161	0.285343	0									1.69817	1.38192	0.778915	0.360648	0								1.69817	-0.919651	0.175449	0.32275	0.452231								1.69817	1.6143
										1.69917	1.61462	1.03088	0.605323	0.285424	0									1.69917	1.38249	0.779265	0.360816	0								1.69917	-0.919794	0.175494	0.322834	0.45235								1.69917	1.61462
										1.70017	1.61493	1.03112	0.605486	0.285504	0									1.70017	1.38306	0.779615	0.360983	0								1.70017	-0.919937	0.17554	0.322919	0.452468								1.70017	1.61493
										1.70117	1.61525	1.03137	0.605648	0.285584	0									1.70117	1.38363	0.779964	0.36115	0								1.70117	-0.92008	0.175585	0.323003	0.452586								1.70117	1.61525
										1.70217	1.61556	1.03162	0.605809	0.285664	0									1.70217	1.3842	0.780314	0.361317	0								1.70217	-0.920223	0.17563	0.323087	0.452704								1.70217	1.61556
										1.70317	1.61587	1.03186	0.605971	0.285744	0									1.70317	1.38477	0.780663	0.361485	0								1.70317	-0.920366	0.175675	0.323171	0.452823								1.70317	1.61587
										1.70417	1.61619	1.03211	0.606132	0.285824	0									1.70417	1.38534	0.781012	0.361652	0								1.70417	-0.920508	0.17572	0.323255	0.452941								1.70417	1.61619
										1.70517	1.6165	1.03235	0.606293	0.285904	0									1.70517	1.3859	0.781361	0.361819	0								1.70517	-0.920651	0.175765	0.323339	0.453058								1.70517	1.6165
										1.70617	1.61681	1.0326	0.606454	0.285984	0									1.70617	1.38647	0.78171	0.361986	0								1.70617	-0.920793	0.175811	0.323423	0.453176								1.70617	1.61681
										1.70717	1.61712	1.03285	0.606615	0.286063	0									1.70717	1.38704	0.782059	0.362153	0								1.70717	-0.920935	0.175856	0.323507	0.453294								1.70717	1.61712
										1.70817	1.61743	1.03309	0.606776	0.286143	0									1.70817	1.38761	0.782408	0.36232	0								1.70817	-0.921077	0.1759	0.323591	0.453411								1.70817	1.61743
										1.70917	1.61774	1.03333	0.606936	0.286222	0									1.70917	1.38818	0.782756	0.362487	0								1.70917	-0.921219	0.175945	0.323675	0.453529								1.70917	1.61774
										1.71017	1.61805	1.03358	0.607096	0.286301	0									1.71017	1.38874	0.783105	0.362653	0								1.71017	-0.92136	0.17599	0.323759	0.453646								1.71017	1.61805
										1.71117	1.61836	1.03382	0.607256	0.28638	0									1.71117	1.38931	0.783453	0.36282	0								1.71117	-0.921502	0.176035	0.323842	0.453764								1.71117	1.61836
										1.71217	1.61867	1.03407	0.607415	0.28646	0									1.71217	1.38988	0.783801	0.362987	0								1.71217	-0.921643	0.17608	0.323926	0.453881								1.71217	1.61867
										1.71317	1.61898	1.03431	0.607575	0.286539	0									1.71317	1.39045	0.784149	0.363153	0								1.71317	-0.921784	0.176125	0.324009	0.453998								1.71317	1.61898
										1.71417	1.61929	1.03455	0.607734	0.286617	0									1.71417	1.39101	0.784497	0.36332	0								1.71417	-0.921925	0.17617	0.324093	0.454115								1.71417	1.61929
										1.71517	1.6196	1.03479	0.607893	0.286696	0									1.71517	1.39158	0.784845	0.363487	0								1.71517	-0.922066	0.176214	0.324176	0.454232								1.71517	1.6196
										1.71617	1.61991	1.03504	0.608052	0.286775	0									1.71617	1.39215	0.785193	0.363653	0								1.71617	-0.922207	0.176259	0.324259	0.454349								1.71617	1.61991
										1.71717	1.62021	1.03528	0.608211	0.286853	0									1.71717	1.39271	0.785541	0.36382	0								1.71717	-0.922347	0.176304	0.324342	0.454465								1.71717	1.62021
										1.71817	1.62052	1.03552	0.608369	0.286932	0									1.71817	1.39328	0.785888	0.363986	0								1.71817	-0.922488	0.176348	0.324425	0.454582								1.71817	1.62052
										1.71917	1.62083	1.03576	0.608527	0.28701	0									1.71917	1.39384	0.786236	0.364152	0								1.71917	-0.922628	0.176393	0.324508	0.454699								1.71917	1.62083
										1.72017	1.62113	1.036	0.608685	0.287089	0									1.72017	1.39441	0.786583	0.364319	0								1.72017	-0.922768	0.176437	0.324591	0.454815								1.72017	1.62113
										1.72117	1.62144	1.03624	0.608843	0.287167	0									1.72117	1.39497	0.78693	0.364485	0								1.72117	-0.922908	0.176482	0.324674	0.454931								1.72117	1.62144
										1.72217	1.62174	1.03648	0.609001	0.287245	0									1.72217	1.39554	0.787277	0.364651	0								1.72217	-0.923047	0.176526	0.324757	0.455048								1.72217	1.62174
										1.72317	1.62205	1.03672	0.609158	0.287323	0									1.72317	1.3961	0.787624	0.364817	0								1.72317	-0.923187	0.17657	0.32484	0.455164								1.72317	1.62205
										1.72417	1.62235	1.03696	0.609315	0.287401	0									1.72417	1.39667	0.787971	0.364983	0								1.72417	-0.923326	0.176615	0.324923	0.45528								1.72417	1.62235
										1.72517	1.62266	1.0372	0.609472	0.287479	0									1.72517	1.39723	0.788318	0.365149	0								1.72517	-0.923466	0.176659	0.325005	0.455396								1.72517	1.62266
										1.72617	1.62296	1.03744	0.609629	0.287556	0									1.72617	1.39779	0.788664	0.365315	0								1.72617	-0.923605	0.176703	0.325088	0.455512								1.72617	1.62296
										1.72717	1.62326	1.03768	0.609786	0.287634	0									1.72717	1.39836	0.789011	0.365481	0								1.72717	-0.923744	0.176748	0.32517	0.455627								1.72717	1.62326
										1.72817	1.62357	1.03792	0.609942	0.287711	0									1.72817	1.39892	0.789357	0.365647	0								1.72817	-0.923882	0.176792	0.325253	0.455743								1.72817	1.62357
										1.72917	1.62387	1.03815	0.610098	0.287789	0									1.72917	1.39948	0.789703	0.365813	0								1.72917	-0.924021	0.176836	0.325335	0.455859								1.72917	1.62387
										1.73017	1.62417	1.03839	0.610254	0.287866	0									1.73017	1.40005	0.790049	0.365979	0								1.73017	-0.924159	0.17688	0.325417	0.455974								1.73017	1.62417
										1.73117	1.62447	1.03863	0.61041	0.287943	0									1.73117	1.40061	0.790395	0.366144	0								1.73117	-0.924298	0.176924	0.3255	0.45609								1.73117	1.62447
										1.73217	1.62477	1.03887	0.610565	0.28802	0									1.73217	1.40117	0.790741	0.36631	0								1.73217	-0.924436	0.176968	0.325582	0.456205								1.73217	1.62477
										1.73317	1.62507	1.0391	0.610721	0.288097	0									1.73317	1.40174	0.791087	0.366476	0								1.73317	-0.924574	0.177012	0.325664	0.45632								1.73317	1.62507
										1.73417	1.62537	1.03934	0.610876	0.288174	0									1.73417	1.4023	0.791432	0.366641	0								1.73417	-0.924712	0.177056	0.325746	0.456435								1.73417	1.62537
										1.73517	1.62567	1.03957	0.611031	0.288251	0									1.73517	1.40286	0.791778	0.366807	0								1.73517	-0.924849	0.1771	0.325828	0.45655								1.73517	1.62567
										1.73617	1.62597	1.03981	0.611185	0.288327	0									1.73617	1.40342	0.792123	0.366972	0								1.73617	-0.924987	0.177144	0.32591	0.456665								1.73617	1.62597
										1.73717	1.62627	1.04005	0.61134	0.288404	0									1.73717	1.40398	0.792469	0.367137	0								1.73717	-0.925124	0.177188	0.325991	0.45678								1.73717	1.62627
										1.73817	1.62657	1.04028	0.611494	0.28848	0									1.73817	1.40454	0.792814	0.367303	0								1.73817	-0.925262	0.177232	0.326073	0.456895								1.73817	1.62657
										1.73917	1.62687	1.04051	0.611648	0.288557	0									1.73917	1.4051	0.793159	0.367468	0								1.73917	-0.925399	0.177276	0.326155	0.457009								1.73917	1.62687
										1.74017	1.62716	1.04075	0.611802	0.288633	0									1.74017	1.40567	0.793504	0.367633	0								1.74017	-0.925536	0.177319	0.326236	0.457124								1.74017	1.62716
										1.74117	1.62746	1.04098	0.611956	0.288709	0									1.74117	1.40623	0.793848	0.367798	0								1.74117	-0.925672	0.177363	0.326318	0.457238								1.74117	1.62746
										1.74217	1.62776	1.04122	0.612109	0.288785	0									1.74217	1.40679	0.794193	0.367964	0								1.74217	-0.925809	0.177407	0.326399	0.457352								1.74217	1.62776
										1.74317	1.62805	1.04145	0.612263	0.288861	0									1.74317	1.40735	0.794538	0.368129	0								1.74317	-0.925946	0.17745	0.326481	0.457467								1.74317	1.62805
										1.74417	1.62835	1.04168	0.612416	0.288937	0									1.74417	1.40791	0.794882	0.368294	0								1.74417	-0.926082	0.177494	0.326562	0.457581								1.74417	1.62835
										1.74517	1.62865	1.04192	0.612568	0.289013	0									1.74517	1.40847	0.795226	0.368459	0								1.74517	-0.926218	0.177537	0.326643	0.457695								1.74517	1.62865
										1.74617	1.62894	1.04215	0.612721	0.289088	0									1.74617	1.40902	0.795571	0.368624	0								1.74617	-0.926354	0.177581	0.326724	0.457809								1.74617	1.62894
										1.74717	1.62924	1.04238	0.612873	0.289164	0									1.74717	1.40958	0.795915	0.368789	0								1.74717	-0.92649	0.177624	0.326805	0.457923								1.74717	1.62924
										1.74817	1.62953	1.04261	0.613026	0.289239	0									1.74817	1.41014	0.796259	0.368953	0								1.74817	-0.926626	0.177668	0.326887	0.458037								1.74817	1.62953
										1.74917	1.62982	1.04284	0.613178	0.289315	0									1.74917	1.4107	0.796603	0.369118	0								1.74917	-0.926761	0.177711	0.326967	0.45815								1.74917	1.62982
										1.75018	1.63012	1.04307	0.61333	0.28939	0									1.75018	1.41126	0.796946	0.369283	0								1.75018	-0.926897	0.177755	0.327048	0.458264								1.75018	1.63012
										1.75118	1.63041	1.0433	0.613481	0.289465	0									1.75118	1.41182	0.79729	0.369448	0								1.75118	-0.927032	0.177798	0.327129	0.458377								1.75118	1.63041
										1.75218	1.6307	1.04354	0.613632	0.28954	0									1.75218	1.41238	0.797633	0.369612	0								1.75218	-0.927167	0.177841	0.32721	0.458491								1.75218	1.6307
										1.75318	1.63099	1.04377	0.613784	0.289615	0									1.75318	1.41293	0.797977	0.369777	0								1.75318	-0.927302	0.177885	0.327291	0.458604								1.75318	1.63099
										1.75418	1.63129	1.044	0.613935	0.28969	0									1.75418	1.41349	0.79832	0.369941	0								1.75418	-0.927437	0.177928	0.327371	0.458717								1.75418	1.63129
										1.75518	1.63158	1.04422	0.614085	0.289765	0									1.75518	1.41405	0.798663	0.370106	0								1.75518	-0.927571	0.177971	0.327452	0.45883								1.75518	1.63158
										1.75618	1.63187	1.04445	0.614236	0.289839	0									1.75618	1.41461	0.799006	0.37027	0								1.75618	-0.927706	0.178014	0.327532	0.458943								1.75618	1.63187
										1.75718	1.63216	1.04468	0.614386	0.289914	0									1.75718	1.41516	0.799349	0.370434	0								1.75718	-0.92784	0.178057	0.327613	0.459056								1.75718	1.63216
										1.75818	1.63245	1.04491	0.614536	0.289988	0									1.75818	1.41572	0.799692	0.370599	0								1.75818	-0.927974	0.1781	0.327693	0.459169								1.75818	1.63245
										1.75918	1.63274	1.04514	0.614686	0.290063	0									1.75918	1.41628	0.800034	0.370763	0								1.75918	-0.928108	0.178143	0.327773	0.459282								1.75918	1.63274
										1.76018	1.63303	1.04537	0.614836	0.290137	0									1.76018	1.41683	0.800377	0.370927	0								1.76018	-0.928242	0.178186	0.327854	0.459395								1.76018	1.63303
										1.76118	1.63331	1.04559	0.614986	0.290211	0									1.76118	1.41739	0.800719	0.371091	0								1.76118	-0.928376	0.178229	0.327934	0.459507								1.76118	1.63331
										1.76218	1.6336	1.04582	0.615135	0.290285	0									1.76218	1.41794	0.801062	0.371255	0								1.76218	-0.92851	0.178272	0.328014	0.45962								1.76218	1.6336
										1.76318	1.63389	1.04605	0.615284	0.290359	0									1.76318	1.4185	0.801404	0.37142	0								1.76318	-0.928643	0.178315	0.328094	0.459732								1.76318	1.63389
										1.76418	1.63418	1.04627	0.615433	0.290433	0									1.76418	1.41906	0.801746	0.371584	0								1.76418	-0.928776	0.178358	0.328174	0.459844								1.76418	1.63418
										1.76518	1.63446	1.0465	0.615582	0.290507	0									1.76518	1.41961	0.802088	0.371747	0								1.76518	-0.92891	0.178401	0.328254	0.459956								1.76518	1.63446
										1.76618	1.63475	1.04673	0.61573	0.29058	0									1.76618	1.42017	0.80243	0.371911	0								1.76618	-0.929043	0.178444	0.328334	0.460068								1.76618	1.63475
										1.76718	1.63504	1.04695	0.615878	0.290654	0									1.76718	1.42072	0.802772	0.372075	0								1.76718	-0.929175	0.178486	0.328413	0.46018								1.76718	1.63504
										1.76818	1.63532	1.04718	0.616027	0.290727	0									1.76818	1.42127	0.803113	0.372239	0								1.76818	-0.929308	0.178529	0.328493	0.460292								1.76818	1.63532
										1.76918	1.63561	1.0474	0.616174	0.290801	0									1.76918	1.42183	0.803455	0.372403	0								1.76918	-0.929441	0.178572	0.328573	0.460404								1.76918	1.63561
										1.77018	1.63589	1.04763	0.616322	0.290874	0									1.77018	1.42238	0.803796	0.372566	0								1.77018	-0.929573	0.178614	0.328652	0.460516								1.77018	1.63589
										1.77118	1.63618	1.04785	0.61647	0.290947	0									1.77118	1.42294	0.804137	0.37273	0								1.77118	-0.929705	0.178657	0.328732	0.460628								1.77118	1.63618
										1.77218	1.63646	1.04808	0.616617	0.29102	0									1.77218	1.42349	0.804478	0.372894	0								1.77218	-0.929838	0.178699	0.328811	0.460739								1.77218	1.63646
										1.77318	1.63674	1.0483	0.616764	0.291093	0									1.77318	1.42404	0.804819	0.373057	0								1.77318	-0.92997	0.178742	0.328891	0.460851								1.77318	1.63674
										1.77418	1.63703	1.04852	0.616911	0.291166	0									1.77418	1.4246	0.80516	0.373221	0								1.77418	-0.930101	0.178784	0.32897	0.460962								1.77418	1.63703
										1.77518	1.63731	1.04875	0.617057	0.291239	0									1.77518	1.42515	0.805501	0.373384	0								1.77518	-0.930233	0.178827	0.329049	0.461073								1.77518	1.63731
										1.77618	1.63759	1.04897	0.617204	0.291311	0									1.77618	1.4257	0.805842	0.373547	0								1.77618	-0.930365	0.178869	0.329128	0.461184								1.77618	1.63759
										1.77718	1.63787	1.04919	0.61735	0.291384	0									1.77718	1.42625	0.806182	0.373711	0								1.77718	-0.930496	0.178912	0.329207	0.461295								1.77718	1.63787
										1.77818	1.63816	1.04941	0.617496	0.291456	0									1.77818	1.42681	0.806523	0.373874	0								1.77818	-0.930627	0.178954	0.329286	0.461406								1.77818	1.63816
										1.77918	1.63844	1.04963	0.617642	0.291529	0									1.77918	1.42736	0.806863	0.374037	0								1.77918	-0.930758	0.178996	0.329365	0.461517								1.77918	1.63844
										1.78018	1.63872	1.04986	0.617787	0.291601	0									1.78018	1.42791	0.807203	0.3742	0								1.78018	-0.930889	0.179038	0.329444	0.461628								1.78018	1.63872
										1.78118	1.639	1.05008	0.617933	0.291673	0									1.78118	1.42846	0.807543	0.374363	0								1.78118	-0.93102	0.179081	0.329523	0.461739								1.78118	1.639
										1.78218	1.63928	1.0503	0.618078	0.291745	0									1.78218	1.42901	0.807883	0.374527	0								1.78218	-0.931151	0.179123	0.329602	0.46185								1.78218	1.63928
										1.78318	1.63956	1.05052	0.618223	0.291817	0									1.78318	1.42956	0.808223	0.37469	0								1.78318	-0.931281	0.179165	0.32968	0.46196								1.78318	1.63956
										1.78418	1.63984	1.05074	0.618368	0.291889	0									1.78418	1.43011	0.808563	0.374852	0								1.78418	-0.931412	0.179207	0.329759	0.46207								1.78418	1.63984
										1.78518	1.64011	1.05096	0.618512	0.29196	0									1.78518	1.43067	0.808902	0.375015	0								1.78518	-0.931542	0.179249	0.329838	0.462181								1.78518	1.64011
										1.78618	1.64039	1.05118	0.618657	0.292032	0									1.78618	1.43122	0.809242	0.375178	0								1.78618	-0.931672	0.179291	0.329916	0.462291								1.78618	1.64039
										1.78718	1.64067	1.0514	0.618801	0.292104	0									1.78718	1.43177	0.809581	0.375341	0								1.78718	-0.931802	0.179333	0.329995	0.462401								1.78718	1.64067
										1.78818	1.64095	1.05161	0.618945	0.292175	0									1.78818	1.43232	0.80992	0.375504	0								1.78818	-0.931932	0.179375	0.330073	0.462511								1.78818	1.64095
										1.78918	1.64122	1.05183	0.619088	0.292246	0									1.78918	1.43287	0.81026	0.375666	0								1.78918	-0.932061	0.179417	0.330151	0.462621								1.78918	1.64122
										1.79018	1.6415	1.05205	0.619232	0.292317	0									1.79018	1.43341	0.810599	0.375829	0								1.79018	-0.932191	0.179459	0.330229	0.462731								1.79018	1.6415
										1.79118	1.64178	1.05227	0.619375	0.292389	0									1.79118	1.43396	0.810937	0.375992	0								1.79118	-0.93232	0.179501	0.330308	0.462841								1.79118	1.64178
										1.79218	1.64205	1.05249	0.619518	0.29246	0									1.79218	1.43451	0.811276	0.376154	0								1.79218	-0.932449	0.179543	0.330386	0.462951								1.79218	1.64205
										1.79318	1.64233	1.0527	0.619661	0.292531	0									1.79318	1.43506	0.811615	0.376317	0								1.79318	-0.932578	0.179585	0.330464	0.46306								1.79318	1.64233
										1.79418	1.6426	1.05292	0.619804	0.292601	0									1.79418	1.43561	0.811953	0.376479	0								1.79418	-0.932707	0.179626	0.330542	0.46317								1.79418	1.6426
										1.79518	1.64288	1.05314	0.619947	0.292672	0									1.79518	1.43616	0.812292	0.376642	0								1.79518	-0.932836	0.179668	0.33062	0.463279								1.79518	1.64288
										1.79618	1.64315	1.05335	0.620089	0.292743	0									1.79618	1.43671	0.81263	0.376804	0								1.79618	-0.932965	0.17971	0.330697	0.463389								1.79618	1.64315
										1.79718	1.64342	1.05357	0.620231	0.292813	0									1.79718	1.43726	0.812968	0.376966	0								1.79718	-0.933093	0.179751	0.330775	0.463498								1.79718	1.64342
										1.79818	1.6437	1.05378	0.620373	0.292884	0									1.79818	1.4378	0.813306	0.377128	0								1.79818	-0.933221	0.179793	0.330853	0.463607								1.79818	1.6437
										1.79918	1.64397	1.054	0.620514	0.292954	0									1.79918	1.43835	0.813644	0.377291	0								1.79918	-0.93335	0.179835	0.33093	0.463716								1.79918	1.64397
										1.80018	1.64424	1.05421	0.620656	0.293024	0									1.80018	1.4389	0.813982	0.377453	0								1.80018	-0.933478	0.179876	0.331008	0.463825								1.80018	1.64424
										1.80118	1.64451	1.05443	0.620797	0.293094	0									1.80118	1.43944	0.81432	0.377615	0								1.80118	-0.933606	0.179918	0.331086	0.463934								1.80118	1.64451
										1.80218	1.64478	1.05464	0.620938	0.293164	0									1.80218	1.43999	0.814657	0.377777	0								1.80218	-0.933733	0.179959	0.331163	0.464043								1.80218	1.64478
										1.80318	1.64505	1.05486	0.621079	0.293234	0									1.80318	1.44054	0.814995	0.377939	0								1.80318	-0.933861	0.18	0.33124	0.464152								1.80318	1.64505
										1.80418	1.64533	1.05507	0.62122	0.293304	0									1.80418	1.44108	0.815332	0.378101	0								1.80418	-0.933988	0.180042	0.331318	0.46426								1.80418	1.64533
										1.80518	1.6456	1.05528	0.62136	0.293374	0									1.80518	1.44163	0.81567	0.378262	0								1.80518	-0.934116	0.180083	0.331395	0.464369								1.80518	1.6456
										1.80618	1.64587	1.0555	0.6215	0.293443	0									1.80618	1.44218	0.816007	0.378424	0								1.80618	-0.934243	0.180124	0.331472	0.464477								1.80618	1.64587
										1.80718	1.64613	1.05571	0.62164	0.293513	0									1.80718	1.44272	0.816344	0.378586	0								1.80718	-0.93437	0.180166	0.331549	0.464586								1.80718	1.64613
										1.80818	1.6464	1.05592	0.62178	0.293582	0									1.80818	1.44327	0.816681	0.378748	0								1.80818	-0.934497	0.180207	0.331626	0.464694								1.80818	1.6464
										1.80918	1.64667	1.05613	0.62192	0.293652	0									1.80918	1.44381	0.817017	0.378909	0								1.80918	-0.934624	0.180248	0.331703	0.464802								1.80918	1.64667
										1.81018	1.64694	1.05635	0.622059	0.293721	0									1.81018	1.44436	0.817354	0.379071	0								1.81018	-0.93475	0.180289	0.33178	0.46491								1.81018	1.64694
										1.81118	1.64721	1.05656	0.622199	0.29379	0									1.81118	1.4449	0.817691	0.379233	0								1.81118	-0.934877	0.180331	0.331857	0.465018								1.81118	1.64721
										1.81218	1.64747	1.05677	0.622338	0.293859	0									1.81218	1.44545	0.818027	0.379394	0								1.81218	-0.935003	0.180372	0.331934	0.465126								1.81218	1.64747
										1.81318	1.64774	1.05698	0.622476	0.293928	0									1.81318	1.44599	0.818363	0.379555	0								1.81318	-0.935129	0.180413	0.332011	0.465234								1.81318	1.64774
										1.81418	1.64801	1.05719	0.622615	0.293997	0									1.81418	1.44654	0.818699	0.379717	0								1.81418	-0.935255	0.180454	0.332087	0.465342								1.81418	1.64801
										1.81518	1.64827	1.0574	0.622753	0.294065	0									1.81518	1.44708	0.819036	0.379878	0								1.81518	-0.935381	0.180495	0.332164	0.465449								1.81518	1.64827
										1.81618	1.64854	1.05761	0.622891	0.294134	0									1.81618	1.44762	0.819372	0.38004	0								1.81618	-0.935507	0.180536	0.33224	0.465557								1.81618	1.64854
										1.81718	1.6488	1.05782	0.623029	0.294202	0									1.81718	1.44817	0.819707	0.380201	0								1.81718	-0.935633	0.180577	0.332317	0.465664								1.81718	1.6488
										1.81818	1.64907	1.05803	0.623167	0.294271	0									1.81818	1.44871	0.820043	0.380362	0								1.81818	-0.935758	0.180618	0.332393	0.465772								1.81818	1.64907
										1.81918	1.64933	1.05824	0.623305	0.294339	0									1.81918	1.44925	0.820379	0.380523	0								1.81918	-0.935884	0.180658	0.33247	0.465879								1.81918	1.64933
										1.82018	1.6496	1.05845	0.623442	0.294407	0									1.82018	1.4498	0.820714	0.380684	0								1.82018	-0.936009	0.180699	0.332546	0.465986								1.82018	1.6496
										1.82118	1.64986	1.05865	0.623579	0.294475	0									1.82118	1.45034	0.82105	0.380845	0								1.82118	-0.936134	0.18074	0.332622	0.466093								1.82118	1.64986
										1.82218	1.65012	1.05886	0.623716	0.294543	0									1.82218	1.45088	0.821385	0.381006	0								1.82218	-0.936259	0.180781	0.332698	0.466201								1.82218	1.65012
										1.82318	1.65039	1.05907	0.623853	0.294611	0									1.82318	1.45142	0.82172	0.381167	0								1.82318	-0.936384	0.180821	0.332774	0.466307								1.82318	1.65039
										1.82418	1.65065	1.05928	0.62399	0.294679	0									1.82418	1.45197	0.822055	0.381328	0								1.82418	-0.936508	0.180862	0.33285	0.466414								1.82418	1.65065
										1.82518	1.65091	1.05948	0.624126	0.294747	0									1.82518	1.45251	0.82239	0.381489	0								1.82518	-0.936633	0.180903	0.332926	0.466521								1.82518	1.65091
										1.82618	1.65117	1.05969	0.624262	0.294814	0									1.82618	1.45305	0.822725	0.38165	0								1.82618	-0.936757	0.180943	0.333002	0.466628								1.82618	1.65117
										1.82718	1.65143	1.0599	0.624398	0.294882	0									1.82718	1.45359	0.823059	0.38181	0								1.82718	-0.936882	0.180984	0.333078	0.466734								1.82718	1.65143
										1.82818	1.65169	1.0601	0.624534	0.294949	0									1.82818	1.45413	0.823394	0.381971	0								1.82818	-0.937006	0.181025	0.333154	0.466841								1.82818	1.65169
										1.82918	1.65195	1.06031	0.624669	0.295016	0									1.82918	1.45467	0.823728	0.382132	0								1.82918	-0.93713	0.181065	0.333229	0.466947								1.82918	1.65195
										1.83018	1.65221	1.06051	0.624804	0.295084	0									1.83018	1.45521	0.824063	0.382292	0								1.83018	-0.937254	0.181105	0.333305	0.467054								1.83018	1.65221
										1.83118	1.65247	1.06072	0.624939	0.295151	0									1.83118	1.45575	0.824397	0.382453	0								1.83118	-0.937377	0.181146	0.333381	0.46716								1.83118	1.65247
										1.83218	1.65273	1.06092	0.625074	0.295218	0									1.83218	1.45629	0.824731	0.382613	0								1.83218	-0.937501	0.181186	0.333456	0.467266								1.83218	1.65273
										1.83318	1.65299	1.06113	0.625209	0.295285	0									1.83318	1.45683	0.825065	0.382773	0								1.83318	-0.937624	0.181227	0.333532	0.467372								1.83318	1.65299
										1.83418	1.65325	1.06133	0.625344	0.295351	0									1.83418	1.45737	0.825399	0.382934	0								1.83418	-0.937748	0.181267	0.333607	0.467478								1.83418	1.65325
										1.83518	1.65351	1.06153	0.625478	0.295418	0									1.83518	1.45791	0.825732	0.383094	0								1.83518	-0.937871	0.181307	0.333682	0.467584								1.83518	1.65351
										1.83618	1.65376	1.06174	0.625612	0.295485	0									1.83618	1.45845	0.826066	0.383254	0								1.83618	-0.937994	0.181348	0.333758	0.46769								1.83618	1.65376
										1.83718	1.65402	1.06194	0.625746	0.295551	0									1.83718	1.45899	0.826399	0.383415	0								1.83718	-0.938117	0.181388	0.333833	0.467795								1.83718	1.65402
										1.83818	1.65428	1.06214	0.625879	0.295618	0									1.83818	1.45953	0.826733	0.383575	0								1.83818	-0.938239	0.181428	0.333908	0.467901								1.83818	1.65428
										1.83918	1.65453	1.06235	0.626013	0.295684	0									1.83918	1.46007	0.827066	0.383735	0								1.83918	-0.938362	0.181468	0.333983	0.468007								1.83918	1.65453
										1.84018	1.65479	1.06255	0.626146	0.29575	0									1.84018	1.46061	0.827399	0.383895	0								1.84018	-0.938484	0.181508	0.334058	0.468112								1.84018	1.65479
										1.84118	1.65504	1.06275	0.626279	0.295816	0									1.84118	1.46115	0.827732	0.384055	0								1.84118	-0.938607	0.181548	0.334133	0.468217								1.84118	1.65504
										1.84218	1.6553	1.06295	0.626412	0.295882	0									1.84218	1.46168	0.828065	0.384215	0								1.84218	-0.938729	0.181588	0.334208	0.468323								1.84218	1.6553
										1.84318	1.65555	1.06315	0.626545	0.295948	0									1.84318	1.46222	0.828398	0.384375	0								1.84318	-0.938851	0.181628	0.334283	0.468428								1.84318	1.65555
										1.84418	1.65581	1.06335	0.626677	0.296014	0									1.84418	1.46276	0.828731	0.384535	0								1.84418	-0.938973	0.181668	0.334357	0.468533								1.84418	1.65581
										1.84518	1.65606	1.06355	0.626809	0.296079	0									1.84518	1.4633	0.829063	0.384694	0								1.84518	-0.939095	0.181708	0.334432	0.468638								1.84518	1.65606
										1.84618	1.65631	1.06375	0.626941	0.296145	0									1.84618	1.46383	0.829396	0.384854	0								1.84618	-0.939216	0.181748	0.334507	0.468743								1.84618	1.65631
										1.84718	1.65657	1.06395	0.627073	0.29621	0									1.84718	1.46437	0.829728	0.385014	0								1.84718	-0.939338	0.181788	0.334581	0.468848								1.84718	1.65657
										1.84818	1.65682	1.06415	0.627205	0.296276	0									1.84818	1.46491	0.83006	0.385173	0								1.84818	-0.939459	0.181828	0.334656	0.468953								1.84818	1.65682
										1.84918	1.65707	1.06435	0.627336	0.296341	0									1.84918	1.46544	0.830392	0.385333	0								1.84918	-0.939581	0.181868	0.33473	0.469057								1.84918	1.65707
										1.85019	1.65732	1.06455	0.627467	0.296406	0									1.85019	1.46598	0.830724	0.385492	0								1.85019	-0.939702	0.181908	0.334805	0.469162								1.85019	1.65732
										1.85119	1.65757	1.06475	0.627598	0.296471	0									1.85119	1.46652	0.831056	0.385652	0								1.85119	-0.939823	0.181947	0.334879	0.469266								1.85119	1.65757
										1.85219	1.65782	1.06495	0.627729	0.296536	0									1.85219	1.46705	0.831388	0.385811	0								1.85219	-0.939944	0.181987	0.334953	0.469371								1.85219	1.65782
										1.85319	1.65807	1.06515	0.62786	0.296601	0									1.85319	1.46759	0.831719	0.385971	0								1.85319	-0.940064	0.182027	0.335027	0.469475								1.85319	1.65807
										1.85419	1.65832	1.06534	0.62799	0.296666	0									1.85419	1.46812	0.832051	0.38613	0								1.85419	-0.940185	0.182066	0.335101	0.469579								1.85419	1.65832
										1.85519	1.65857	1.06554	0.62812	0.296731	0									1.85519	1.46866	0.832382	0.386289	0								1.85519	-0.940305	0.182106	0.335176	0.469684								1.85519	1.65857
										1.85619	1.65882	1.06574	0.62825	0.296795	0									1.85619	1.46919	0.832713	0.386448	0								1.85619	-0.940426	0.182146	0.33525	0.469788								1.85619	1.65882
										1.85719	1.65907	1.06594	0.62838	0.29686	0									1.85719	1.46973	0.833045	0.386608	0								1.85719	-0.940546	0.182185	0.335323	0.469892								1.85719	1.65907
										1.85819	1.65932	1.06613	0.628509	0.296924	0									1.85819	1.47026	0.833376	0.386767	0								1.85819	-0.940666	0.182225	0.335397	0.469995								1.85819	1.65932
										1.85919	1.65957	1.06633	0.628639	0.296988	0									1.85919	1.4708	0.833707	0.386926	0								1.85919	-0.940786	0.182264	0.335471	0.470099								1.85919	1.65957
										1.86019	1.65981	1.06652	0.628768	0.297053	0									1.86019	1.47133	0.834037	0.387085	0								1.86019	-0.940905	0.182303	0.335545	0.470203								1.86019	1.65981
										1.86119	1.66006	1.06672	0.628897	0.297117	0									1.86119	1.47186	0.834368	0.387244	0								1.86119	-0.941025	0.182343	0.335619	0.470307								1.86119	1.66006
										1.86219	1.66031	1.06691	0.629025	0.297181	0									1.86219	1.4724	0.834699	0.387403	0								1.86219	-0.941145	0.182382	0.335692	0.47041								1.86219	1.66031
										1.86319	1.66055	1.06711	0.629154	0.297244	0									1.86319	1.47293	0.835029	0.387562	0								1.86319	-0.941264	0.182422	0.335766	0.470514								1.86319	1.66055
										1.86419	1.6608	1.0673	0.629282	0.297308	0									1.86419	1.47346	0.835359	0.38772	0								1.86419	-0.941383	0.182461	0.335839	0.470617								1.86419	1.6608
										1.86519	1.66104	1.0675	0.62941	0.297372	0									1.86519	1.474	0.83569	0.387879	0								1.86519	-0.941502	0.1825	0.335913	0.47072								1.86519	1.66104
										1.86619	1.66129	1.06769	0.629538	0.297435	0									1.86619	1.47453	0.83602	0.388038	0								1.86619	-0.941621	0.182539	0.335986	0.470824								1.86619	1.66129
										1.86719	1.66153	1.06789	0.629666	0.297499	0									1.86719	1.47506	0.83635	0.388196	0								1.86719	-0.94174	0.182579	0.336059	0.470927								1.86719	1.66153
										1.86819	1.66178	1.06808	0.629794	0.297562	0									1.86819	1.47559	0.836679	0.388355	0								1.86819	-0.941859	0.182618	0.336133	0.47103								1.86819	1.66178
										1.86919	1.66202	1.06827	0.629921	0.297625	0									1.86919	1.47613	0.837009	0.388513	0								1.86919	-0.941977	0.182657	0.336206	0.471133								1.86919	1.66202
										1.87019	1.66226	1.06846	0.630048	0.297689	0									1.87019	1.47666	0.837339	0.388672	0								1.87019	-0.942096	0.182696	0.336279	0.471236								1.87019	1.66226
										1.87119	1.66251	1.06866	0.630175	0.297752	0									1.87119	1.47719	0.837668	0.38883	0								1.87119	-0.942214	0.182735	0.336352	0.471338								1.87119	1.66251
										1.87219	1.66275	1.06885	0.630302	0.297815	0									1.87219	1.47772	0.837998	0.388989	0								1.87219	-0.942332	0.182774	0.336425	0.471441								1.87219	1.66275
										1.87319	1.66299	1.06904	0.630428	0.297878	0									1.87319	1.47825	0.838327	0.389147	0								1.87319	-0.94245	0.182813	0.336498	0.471544								1.87319	1.66299
										1.87419	1.66323	1.06923	0.630554	0.29794	0									1.87419	1.47878	0.838656	0.389305	0								1.87419	-0.942568	0.182852	0.336571	0.471646								1.87419	1.66323
										1.87519	1.66347	1.06942	0.63068	0.298003	0									1.87519	1.47931	0.838985	0.389464	0								1.87519	-0.942686	0.182891	0.336644	0.471749								1.87519	1.66347
										1.87619	1.66372	1.06961	0.630806	0.298066	0									1.87619	1.47985	0.839314	0.389622	0								1.87619	-0.942804	0.18293	0.336717	0.471851								1.87619	1.66372
										1.87719	1.66396	1.0698	0.630932	0.298128	0									1.87719	1.48038	0.839643	0.38978	0								1.87719	-0.942921	0.182969	0.336789	0.471953								1.87719	1.66396
										1.87819	1.6642	1.06999	0.631057	0.29819	0									1.87819	1.48091	0.839972	0.389938	0								1.87819	-0.943039	0.183007	0.336862	0.472056								1.87819	1.6642
										1.87919	1.66444	1.07018	0.631183	0.298253	0									1.87919	1.48144	0.8403	0.390096	0								1.87919	-0.943156	0.183046	0.336934	0.472158								1.87919	1.66444
										1.88019	1.66468	1.07037	0.631308	0.298315	0									1.88019	1.48197	0.840629	0.390254	0								1.88019	-0.943273	0.183085	0.337007	0.47226								1.88019	1.66468
										1.88119	1.66491	1.07056	0.631432	0.298377	0									1.88119	1.48249	0.840957	0.390412	0								1.88119	-0.94339	0.183124	0.337079	0.472362								1.88119	1.66491
										1.88219	1.66515	1.07075	0.631557	0.298439	0									1.88219	1.48302	0.841285	0.39057	0								1.88219	-0.943507	0.183162	0.337152	0.472464								1.88219	1.66515
										1.88319	1.66539	1.07094	0.631681	0.298501	0									1.88319	1.48355	0.841613	0.390728	0								1.88319	-0.943624	0.183201	0.337224	0.472565								1.88319	1.66539
										1.88419	1.66563	1.07113	0.631806	0.298562	0									1.88419	1.48408	0.841941	0.390885	0								1.88419	-0.94374	0.18324	0.337296	0.472667								1.88419	1.66563
										1.88519	1.66586	1.07132	0.63193	0.298624	0									1.88519	1.48461	0.842269	0.391043	0								1.88519	-0.943857	0.183278	0.337369	0.472769								1.88519	1.66586
										1.88619	1.6661	1.0715	0.632054	0.298686	0									1.88619	1.48514	0.842597	0.391201	0								1.88619	-0.943973	0.183317	0.337441	0.47287								1.88619	1.6661
										1.88719	1.66634	1.07169	0.632177	0.298747	0									1.88719	1.48567	0.842925	0.391358	0								1.88719	-0.944089	0.183355	0.337513	0.472972								1.88719	1.66634
										1.88819	1.66657	1.07188	0.632301	0.298808	0									1.88819	1.48619	0.843252	0.391516	0								1.88819	-0.944205	0.183394	0.337585	0.473073								1.88819	1.66657
										1.88919	1.66681	1.07206	0.632424	0.29887	0									1.88919	1.48672	0.84358	0.391673	0								1.88919	-0.944321	0.183432	0.337657	0.473174								1.88919	1.66681
										1.89019	1.66704	1.07225	0.632547	0.298931	0									1.89019	1.48725	0.843907	0.391831	0								1.89019	-0.944437	0.183471	0.337729	0.473275								1.89019	1.66704
										1.89119	1.66728	1.07244	0.63267	0.298992	0									1.89119	1.48778	0.844234	0.391988	0								1.89119	-0.944553	0.183509	0.337801	0.473377								1.89119	1.66728
										1.89219	1.66751	1.07262	0.632792	0.299053	0									1.89219	1.4883	0.844561	0.392146	0								1.89219	-0.944669	0.183547	0.337872	0.473478								1.89219	1.66751
										1.89319	1.66775	1.07281	0.632914	0.299114	0									1.89319	1.48883	0.844888	0.392303	0								1.89319	-0.944784	0.183586	0.337944	0.473579								1.89319	1.66775
										1.89419	1.66798	1.07299	0.633037	0.299174	0									1.89419	1.48936	0.845215	0.39246	0								1.89419	-0.944899	0.183624	0.338016	0.473679								1.89419	1.66798
										1.89519	1.66821	1.07318	0.633159	0.299235	0									1.89519	1.48988	0.845542	0.392617	0								1.89519	-0.945015	0.183662	0.338087	0.47378								1.89519	1.66821
										1.89619	1.66845	1.07336	0.63328	0.299296	0									1.89619	1.49041	0.845868	0.392774	0								1.89619	-0.94513	0.183701	0.338159	0.473881								1.89619	1.66845
										1.89719	1.66868	1.07354	0.633402	0.299356	0									1.89719	1.49094	0.846195	0.392931	0								1.89719	-0.945245	0.183739	0.338231	0.473981								1.89719	1.66868
										1.89819	1.66891	1.07373	0.633523	0.299416	0									1.89819	1.49146	0.846521	0.393088	0								1.89819	-0.945359	0.183777	0.338302	0.474082								1.89819	1.66891
										1.89919	1.66914	1.07391	0.633644	0.299477	0									1.89919	1.49199	0.846847	0.393245	0								1.89919	-0.945474	0.183815	0.338373	0.474182								1.89919	1.66914
										1.90019	1.66937	1.07409	0.633765	0.299537	0									1.90019	1.49251	0.847173	0.393402	0								1.90019	-0.945589	0.183853	0.338445	0.474283								1.90019	1.66937
										1.90119	1.6696	1.07428	0.633886	0.299597	0									1.90119	1.49304	0.847499	0.393559	0								1.90119	-0.945703	0.183891	0.338516	0.474383								1.90119	1.6696
										1.90219	1.66983	1.07446	0.634007	0.299657	0									1.90219	1.49356	0.847825	0.393716	0								1.90219	-0.945817	0.183929	0.338587	0.474483								1.90219	1.66983
										1.90319	1.67006	1.07464	0.634127	0.299717	0									1.90319	1.49409	0.848151	0.393873	0								1.90319	-0.945931	0.183967	0.338658	0.474583								1.90319	1.67006
										1.90419	1.67029	1.07482	0.634247	0.299776	0									1.90419	1.49461	0.848477	0.39403	0								1.90419	-0.946046	0.184005	0.338729	0.474683								1.90419	1.67029
										1.90519	1.67052	1.07501	0.634367	0.299836	0									1.90519	1.49514	0.848802	0.394186	0								1.90519	-0.946159	0.184043	0.3388	0.474783								1.90519	1.67052
										1.90619	1.67075	1.07519	0.634487	0.299896	0									1.90619	1.49566	0.849128	0.394343	0								1.90619	-0.946273	0.184081	0.338871	0.474883								1.90619	1.67075
										1.90719	1.67098	1.07537	0.634606	0.299955	0									1.90719	1.49619	0.849453	0.394499	0								1.90719	-0.946387	0.184119	0.338942	0.474983								1.90719	1.67098
										1.90819	1.67121	1.07555	0.634726	0.300014	0									1.90819	1.49671	0.849778	0.394656	0								1.90819	-0.9465	0.184157	0.339013	0.475083								1.90819	1.67121
										1.90919	1.67144	1.07573	0.634845	0.300074	0									1.90919	1.49723	0.850103	0.394812	0								1.90919	-0.946614	0.184194	0.339084	0.475182								1.90919	1.67144
										1.91019	1.67166	1.07591	0.634964	0.300133	0									1.91019	1.49776	0.850428	0.394969	0								1.91019	-0.946727	0.184232	0.339154	0.475282								1.91019	1.67166
										1.91119	1.67189	1.07609	0.635082	0.300192	0									1.91119	1.49828	0.850753	0.395125	0								1.91119	-0.94684	0.18427	0.339225	0.475381								1.91119	1.67189
										1.91219	1.67211	1.07627	0.635201	0.300251	0									1.91219	1.4988	0.851078	0.395281	0								1.91219	-0.946953	0.184308	0.339296	0.475481								1.91219	1.67211
										1.91319	1.67234	1.07645	0.635319	0.30031	0									1.91319	1.49932	0.851403	0.395438	0								1.91319	-0.947066	0.184345	0.339366	0.47558								1.91319	1.67234
										1.91419	1.67257	1.07663	0.635437	0.300368	0									1.91419	1.49985	0.851727	0.395594	0								1.91419	-0.947179	0.184383	0.339437	0.475679								1.91419	1.67257
										1.91519	1.67279	1.0768	0.635555	0.300427	0									1.91519	1.50037	0.852051	0.39575	0								1.91519	-0.947292	0.18442	0.339507	0.475778								1.91519	1.67279
										1.91619	1.67302	1.07698	0.635673	0.300485	0									1.91619	1.50089	0.852376	0.395906	0								1.91619	-0.947404	0.184458	0.339577	0.475877								1.91619	1.67302
										1.91719	1.67324	1.07716	0.63579	0.300544	0									1.91719	1.50141	0.8527	0.396062	0								1.91719	-0.947517	0.184496	0.339648	0.475976								1.91719	1.67324
										1.91819	1.67346	1.07734	0.635908	0.300602	0									1.91819	1.50193	0.853024	0.396218	0								1.91819	-0.947629	0.184533	0.339718	0.476075								1.91819	1.67346
										1.91919	1.67369	1.07751	0.636025	0.30066	0									1.91919	1.50245	0.853348	0.396374	0								1.91919	-0.947741	0.184571	0.339788	0.476174								1.91919	1.67369
										1.92019	1.67391	1.07769	0.636141	0.300719	0									1.92019	1.50298	0.853672	0.39653	0								1.92019	-0.947853	0.184608	0.339858	0.476273								1.92019	1.67391
										1.92119	1.67413	1.07787	0.636258	0.300777	0									1.92119	1.5035	0.853995	0.396686	0								1.92119	-0.947965	0.184645	0.339928	0.476371								1.92119	1.67413
										1.92219	1.67435	1.07804	0.636375	0.300835	0									1.92219	1.50402	0.854319	0.396842	0								1.92219	-0.948077	0.184683	0.339998	0.47647								1.92219	1.67435
										1.92319	1.67458	1.07822	0.636491	0.300892	0									1.92319	1.50454	0.854642	0.396997	0								1.92319	-0.948189	0.18472	0.340068	0.476568								1.92319	1.67458
										1.92419	1.6748	1.07839	0.636607	0.30095	0									1.92419	1.50506	0.854966	0.397153	0								1.92419	-0.9483	0.184757	0.340138	0.476667								1.92419	1.6748
										1.92519	1.67502	1.07857	0.636723	0.301008	0									1.92519	1.50558	0.855289	0.397309	0								1.92519	-0.948411	0.184795	0.340208	0.476765								1.92519	1.67502
										1.92619	1.67524	1.07874	0.636838	0.301065	0									1.92619	1.5061	0.855612	0.397464	0								1.92619	-0.948523	0.184832	0.340278	0.476863								1.92619	1.67524
										1.92719	1.67546	1.07892	0.636954	0.301123	0									1.92719	1.50662	0.855935	0.39762	0								1.92719	-0.948634	0.184869	0.340347	0.476961								1.92719	1.67546
										1.92819	1.67568	1.07909	0.637069	0.30118	0									1.92819	1.50714	0.856258	0.397775	0								1.92819	-0.948745	0.184906	0.340417	0.477059								1.92819	1.67568
										1.92919	1.6759	1.07927	0.637184	0.301237	0									1.92919	1.50766	0.856581	0.397931	0								1.92919	-0.948856	0.184943	0.340487	0.477157								1.92919	1.6759
										1.93019	1.67612	1.07944	0.637299	0.301294	0									1.93019	1.50817	0.856903	0.398086	0								1.93019	-0.948967	0.184981	0.340556	0.477255								1.93019	1.67612
										1.93119	1.67634	1.07961	0.637413	0.301351	0									1.93119	1.50869	0.857226	0.398241	0								1.93119	-0.949077	0.185018	0.340626	0.477353								1.93119	1.67634
										1.93219	1.67655	1.07979	0.637528	0.301408	0									1.93219	1.50921	0.857548	0.398397	0								1.93219	-0.949188	0.185055	0.340695	0.477451								1.93219	1.67655
										1.93319	1.67677	1.07996	0.637642	0.301465	0									1.93319	1.50973	0.857871	0.398552	0								1.93319	-0.949298	0.185092	0.340764	0.477549								1.93319	1.67677
										1.93419	1.67699	1.08013	0.637756	0.301522	0									1.93419	1.51025	0.858193	0.398707	0								1.93419	-0.949409	0.185129	0.340834	0.477646								1.93419	1.67699
										1.93519	1.67721	1.08031	0.63787	0.301579	0									1.93519	1.51077	0.858515	0.398862	0								1.93519	-0.949519	0.185166	0.340903	0.477744								1.93519	1.67721
										1.93619	1.67742	1.08048	0.637984	0.301635	0									1.93619	1.51128	0.858837	0.399017	0								1.93619	-0.949629	0.185203	0.340972	0.477841								1.93619	1.67742
										1.93719	1.67764	1.08065	0.638097	0.301691	0									1.93719	1.5118	0.859159	0.399172	0								1.93719	-0.949739	0.185239	0.341041	0.477938								1.93719	1.67764
										1.93819	1.67785	1.08082	0.63821	0.301748	0									1.93819	1.51232	0.85948	0.399327	0								1.93819	-0.949849	0.185276	0.34111	0.478036								1.93819	1.67785
										1.93919	1.67807	1.08099	0.638323	0.301804	0									1.93919	1.51283	0.859802	0.399482	0								1.93919	-0.949958	0.185313	0.341179	0.478133								1.93919	1.67807
										1.94019	1.67829	1.08116	0.638436	0.30186	0									1.94019	1.51335	0.860123	0.399637	0								1.94019	-0.950068	0.18535	0.341248	0.47823								1.94019	1.67829
										1.94119	1.6785	1.08133	0.638548	0.301916	0									1.94119	1.51387	0.860445	0.399792	0								1.94119	-0.950177	0.185387	0.341317	0.478327								1.94119	1.6785
										1.94219	1.67871	1.0815	0.638661	0.301972	0									1.94219	1.51438	0.860766	0.399947	0								1.94219	-0.950287	0.185423	0.341386	0.478424								1.94219	1.67871
										1.94319	1.67893	1.08167	0.638773	0.302028	0									1.94319	1.5149	0.861087	0.400101	0								1.94319	-0.950396	0.18546	0.341455	0.478521								1.94319	1.67893
										1.94419	1.67914	1.08184	0.638885	0.302084	0									1.94419	1.51542	0.861408	0.400256	0								1.94419	-0.950505	0.185497	0.341523	0.478618								1.94419	1.67914
										1.94519	1.67935	1.08201	0.638997	0.302139	0									1.94519	1.51593	0.861729	0.40041	0								1.94519	-0.950614	0.185533	0.341592	0.478714								1.94519	1.67935
										1.94619	1.67957	1.08218	0.639108	0.302195	0									1.94619	1.51645	0.86205	0.400565	0								1.94619	-0.950723	0.18557	0.341661	0.478811								1.94619	1.67957
										1.94719	1.67978	1.08235	0.63922	0.30225	0									1.94719	1.51696	0.862371	0.40072	0								1.94719	-0.950832	0.185607	0.341729	0.478907								1.94719	1.67978
										1.94819	1.67999	1.08251	0.639331	0.302306	0									1.94819	1.51748	0.862691	0.400874	0								1.94819	-0.95094	0.185643	0.341798	0.479004								1.94819	1.67999
										1.94919	1.6802	1.08268	0.639442	0.302361	0									1.94919	1.51799	0.863012	0.401028	0								1.94919	-0.951049	0.18568	0.341866	0.4791								1.94919	1.6802
										1.9502	1.68041	1.08285	0.639552	0.302416	0									1.9502	1.51851	0.863332	0.401183	0								1.9502	-0.951157	0.185716	0.341935	0.479197								1.9502	1.68041
										1.9512	1.68062	1.08302	0.639663	0.302471	0									1.9512	1.51902	0.863652	0.401337	0								1.9512	-0.951265	0.185753	0.342003	0.479293								1.9512	1.68062
										1.9522	1.68083	1.08318	0.639773	0.302526	0									1.9522	1.51954	0.863972	0.401491	0								1.9522	-0.951373	0.185789	0.342071	0.479389								1.9522	1.68083
										1.9532	1.68104	1.08335	0.639884	0.302581	0									1.9532	1.52005	0.864292	0.401645	0								1.9532	-0.951481	0.185825	0.342139	0.479485								1.9532	1.68104
										1.9542	1.68125	1.08352	0.639993	0.302635	0									1.9542	1.52056	0.864612	0.4018	0								1.9542	-0.951589	0.185862	0.342207	0.479581								1.9542	1.68125
										1.9552	1.68146	1.08368	0.640103	0.30269	0									1.9552	1.52108	0.864932	0.401954	0								1.9552	-0.951697	0.185898	0.342276	0.479677								1.9552	1.68146
										1.9562	1.68167	1.08385	0.640213	0.302744	0									1.9562	1.52159	0.865251	0.402108	0								1.9562	-0.951805	0.185934	0.342344	0.479773								1.9562	1.68167
										1.9572	1.68188	1.08401	0.640322	0.302799	0									1.9572	1.5221	0.865571	0.402262	0								1.9572	-0.951912	0.185971	0.342412	0.479868								1.9572	1.68188
										1.9582	1.68209	1.08418	0.640431	0.302853	0									1.9582	1.52262	0.86589	0.402416	0								1.9582	-0.95202	0.186007	0.342479	0.479964								1.9582	1.68209
										1.9592	1.68229	1.08434	0.64054	0.302907	0									1.9592	1.52313	0.86621	0.402569	0								1.9592	-0.952127	0.186043	0.342547	0.48006								1.9592	1.68229
										1.9602	1.6825	1.08451	0.640649	0.302962	0									1.9602	1.52364	0.866529	0.402723	0								1.9602	-0.952234	0.186079	0.342615	0.480155								1.9602	1.6825
										1.9612	1.68271	1.08467	0.640757	0.303016	0									1.9612	1.52415	0.866848	0.402877	0								1.9612	-0.952341	0.186115	0.342683	0.480251								1.9612	1.68271
										1.9622	1.68291	1.08483	0.640866	0.303069	0									1.9622	1.52467	0.867167	0.403031	0								1.9622	-0.952448	0.186151	0.342751	0.480346								1.9622	1.68291
										1.9632	1.68312	1.085	0.640974	0.303123	0									1.9632	1.52518	0.867486	0.403184	0								1.9632	-0.952555	0.186187	0.342818	0.480441								1.9632	1.68312
										1.9642	1.68332	1.08516	0.641082	0.303177	0									1.9642	1.52569	0.867804	0.403338	0								1.9642	-0.952661	0.186223	0.342886	0.480536								1.9642	1.68332
										1.9652	1.68353	1.08532	0.641189	0.303231	0									1.9652	1.5262	0.868123	0.403492	0								1.9652	-0.952768	0.186259	0.342953	0.480632								1.9652	1.68353
										1.9662	1.68373	1.08549	0.641297	0.303284	0									1.9662	1.52671	0.868441	0.403645	0								1.9662	-0.952874	0.186295	0.343021	0.480727								1.9662	1.68373
										1.9672	1.68394	1.08565	0.641404	0.303338	0									1.9672	1.52722	0.86876	0.403798	0								1.9672	-0.952981	0.186331	0.343088	0.480822								1.9672	1.68394
										1.9682	1.68414	1.08581	0.641511	0.303391	0									1.9682	1.52773	0.869078	0.403952	0								1.9682	-0.953087	0.186367	0.343155	0.480916								1.9682	1.68414
										1.9692	1.68434	1.08597	0.641618	0.303444	0									1.9692	1.52824	0.869396	0.404105	0								1.9692	-0.953193	0.186403	0.343223	0.481011								1.9692	1.68434
										1.9702	1.68455	1.08613	0.641725	0.303497	0									1.9702	1.52875	0.869714	0.404259	0								1.9702	-0.953299	0.186439	0.34329	0.481106								1.9702	1.68455
										1.9712	1.68475	1.08629	0.641831	0.30355	0									1.9712	1.52926	0.870032	0.404412	0								1.9712	-0.953405	0.186475	0.343357	0.481201								1.9712	1.68475
										1.9722	1.68495	1.08645	0.641937	0.303603	0									1.9722	1.52977	0.87035	0.404565	0								1.9722	-0.953511	0.186511	0.343424	0.481295								1.9722	1.68495
										1.9732	1.68515	1.08661	0.642043	0.303656	0									1.9732	1.53028	0.870668	0.404718	0								1.9732	-0.953616	0.186546	0.343491	0.48139								1.9732	1.68515
										1.9742	1.68535	1.08677	0.642149	0.303709	0									1.9742	1.53079	0.870985	0.404871	0								1.9742	-0.953722	0.186582	0.343558	0.481484								1.9742	1.68535
										1.9752	1.68556	1.08693	0.642255	0.303761	0									1.9752	1.5313	0.871302	0.405024	0								1.9752	-0.953827	0.186618	0.343625	0.481578								1.9752	1.68556
										1.9762	1.68576	1.08709	0.64236	0.303814	0									1.9762	1.53181	0.87162	0.405177	0								1.9762	-0.953933	0.186653	0.343692	0.481673								1.9762	1.68576
										1.9772	1.68596	1.08725	0.642466	0.303866	0									1.9772	1.53232	0.871937	0.40533	0								1.9772	-0.954038	0.186689	0.343759	0.481767								1.9772	1.68596
										1.9782	1.68616	1.08741	0.642571	0.303918	0									1.9782	1.53283	0.872254	0.405483	0								1.9782	-0.954143	0.186725	0.343826	0.481861								1.9782	1.68616
										1.9792	1.68636	1.08757	0.642676	0.303971	0									1.9792	1.53334	0.872571	0.405636	0								1.9792	-0.954248	0.18676	0.343892	0.481955								1.9792	1.68636
										1.9802	1.68655	1.08773	0.64278	0.304023	0									1.9802	1.53385	0.872888	0.405789	0								1.9802	-0.954352	0.186796	0.343959	0.482049								1.9802	1.68655
										1.9812	1.68675	1.08788	0.642885	0.304075	0									1.9812	1.53435	0.873205	0.405941	0								1.9812	-0.954457	0.186831	0.344026	0.482143								1.9812	1.68675
										1.9822	1.68695	1.08804	0.642989	0.304127	0									1.9822	1.53486	0.873521	0.406094	0								1.9822	-0.954562	0.186867	0.344092	0.482237								1.9822	1.68695
										1.9832	1.68715	1.0882	0.643093	0.304178	0									1.9832	1.53537	0.873838	0.406247	0								1.9832	-0.954666	0.186902	0.344159	0.48233								1.9832	1.68715
										1.9842	1.68735	1.08836	0.643197	0.30423	0									1.9842	1.53588	0.874154	0.406399	0								1.9842	-0.954771	0.186938	0.344225	0.482424								1.9842	1.68735
										1.9852	1.68754	1.08851	0.6433	0.304282	0									1.9852	1.53638	0.87447	0.406552	0								1.9852	-0.954875	0.186973	0.344291	0.482518								1.9852	1.68754
										1.9862	1.68774	1.08867	0.643404	0.304333	0									1.9862	1.53689	0.874787	0.406704	0								1.9862	-0.954979	0.187008	0.344358	0.482611								1.9862	1.68774
										1.9872	1.68794	1.08882	0.643507	0.304385	0									1.9872	1.5374	0.875103	0.406857	0								1.9872	-0.955083	0.187044	0.344424	0.482704								1.9872	1.68794
										1.9882	1.68813	1.08898	0.64361	0.304436	0									1.9882	1.5379	0.875419	0.407009	0								1.9882	-0.955187	0.187079	0.34449	0.482798								1.9882	1.68813
										1.9892	1.68833	1.08913	0.643713	0.304487	0									1.9892	1.53841	0.875734	0.407161	0								1.9892	-0.955291	0.187114	0.344556	0.482891								1.9892	1.68833
										1.9902	1.68852	1.08929	0.643815	0.304538	0									1.9902	1.53892	0.87605	0.407314	0								1.9902	-0.955394	0.187149	0.344623	0.482984								1.9902	1.68852
										1.9912	1.68872	1.08944	0.643918	0.304589	0									1.9912	1.53942	0.876366	0.407466	0								1.9912	-0.955498	0.187185	0.344689	0.483077								1.9912	1.68872
										1.9922	1.68891	1.0896	0.64402	0.30464	0									1.9922	1.53993	0.876681	0.407618	0								1.9922	-0.955601	0.18722	0.344755	0.48317								1.9922	1.68891
										1.9932	1.6891	1.08975	0.644122	0.304691	0									1.9932	1.54043	0.876997	0.40777	0								1.9932	-0.955704	0.187255	0.344821	0.483263								1.9932	1.6891
										1.9942	1.6893	1.08991	0.644224	0.304742	0									1.9942	1.54094	0.877312	0.407922	0								1.9942	-0.955808	0.18729	0.344886	0.483356								1.9942	1.6893
										1.9952	1.68949	1.09006	0.644325	0.304792	0									1.9952	1.54144	0.877627	0.408074	0								1.9952	-0.955911	0.187325	0.344952	0.483449								1.9952	1.68949
										1.9962	1.68968	1.09021	0.644427	0.304843	0									1.9962	1.54195	0.877942	0.408226	0								1.9962	-0.956014	0.18736	0.345018	0.483542								1.9962	1.68968
										1.9972	1.68988	1.09037	0.644528	0.304893	0									1.9972	1.54245	0.878257	0.408378	0								1.9972	-0.956117	0.187395	0.345084	0.483634								1.9972	1.68988
[truncated: 8,002 more rows]
[truncated: 15 more columns]

## Sheet: Figure 5
	Panel c
		junctional actin presence					R= independent biological replicate
		circle	square	triangle			Qualitative analyses
	R1	100	100	100
	R2	100	100	100
	R3	100	100	100
	Panel d
		thin bundles presence
		circle	square	triangle
	R1	50	83.33	80
	R2	60	87.5	66.67
	R3	40	66.67	83.33
	Panel f
		PMLC junctional actin
		circle	square	triangle
	R1	30	33.33	40
	R2	40	37.5	33.33
	R3	40	16.67	16.67
	Panel g
		PMLC thin bundles
		circle	square	triangle
	R1	50	83.33	100
	R2	60	75	66.67
	R3	40	66.67	83.33

## Sheet: Figure 6
	Panel b - cadherin intensity				Panel c - J. actin intensity				Panel d - cadherin density				Panel e - J. actin density				Panel g - J. actin recovery				Panel h - J. actin half-time
	Circle	Square	Triangle		Circle	Square	Triangle		Circle	Square	Triangle		Circle	Square	Triangle		Circle	Square	Triangle		Circle	Square	Triangle
	0.0340248	0.0412921	0.0423382		0.0355741	0.042151	0.0426701		20544.3	15589.9	23140.6		22574.9	51015.9	34200.3		0.8858	0.8819	0.7273		7.13	14.42	5.357
	0.0385741	0.0409868	0.0669569		0.039437	0.0415076	0.0622534		16519.3	10494	21758.5		31114.8	44745.2	34375.1		0.7664	0.8261	0.8566		12.7	14.56	14.41
	0.0656026	0.039252	0.0303059		0.0685507	0.0381022	0.0294669		24603.9	18156.2	16106.8		18264.1	47636.9	36479.2		0.9764	0.6742	0.9642		9.507	4.025	8.577
	0.0435929	0.0713736	0.0476633		0.0435416	0.0732901	0.0457129		11140.8	26180.9	14723.1		39902.7	20849.4	27273.1		1.165	0.9423	0.913		7.262	5.928	10.08
	0.0323223	0.0423053	0.0792544		0.0332075	0.0446566	0.0748935		37532.8	13370.7	18303.3		23935.7	62493.8	22084.5		0.7375	1.078	0.8441		13.86	11.65	11.99
	0.0368256	0.0566944	0.051302		0.033219	0.0588091	0.050293		11739.8	16660.7	12247.2		40266.1	27509.5	34708.4		0.9599	0.6834	0.6709		5.139	20.76	10.5
	0.0440319	0.0662871	0.039193		0.0414317	0.0605579	0.03737		17791.4	14715.3	30842.5		26514.7	42832.7	42407.3		1.011	0.8907	0.9849		9.142	9.633	10.42
	0.032853	0.0788719	0.0536913		0.0329127	0.0778645	0.0476638		30156.3	15317.6	7305.34		34586.2	41220.7	16606.2		1.029	0.9778	0.6611		9.565	3.192	19.03
	0.0519456	0.05831	0.0434423		0.0550712	0.0538214	0.0413462		19265.2	24560.4	11596.6		52335.2	59425.6	16935.8		0.9114	1.07	1.125		5.92	9.913	12.73
	0.0768269	0.0285167	0.0453934		0.0761323	0.028768	0.0439015		18218.5	8083.6	12583.2		19315.5	32804	19783.6		0.7649	0.9242	0.7699		9.189	15.92	15.3
	0.0644653	0.0302444	0.0439964		0.0634046	0.0306599	0.0425604		7630.23	9353.1	25717.5		45533.8	18789	28556.4		0.6604	0.9642	0.8068			8.577	10.19
	0.11337	0.0475356	0.0135439		0.112688	0.0485725	0.0129439		17211.5	20353	8860.31		33839.4	9693.26	53148.1		0.8367	0.8212	1.055			26.8	20.55
	0.0472997	0.0437735	0.0634971		0.0494912	0.0453855	0.0636321		13145.8	19725.5	33217		30866.3	6655.3	18404.2			0.8539	0.7297			10.92	16.89
	0.0619282	0.0404778	0.0390253		0.0430487	0.0694765	0.0387588		19594.2	19849.3	7813.14		32786.3	9528.97	52283.5			0.8269				9.399
	0.0535878	0.0715734	0.0376985		0.0609219	0.0496302	0.0366853		21796.4	10525.1	17644		22205.1	10888.2	18264.4			1.117				12.44
	0.0531866	0.0487805	0.0712126		0.0537879	0.0405241	0.0703879		16273	16313.1	10801.2		29504.2	7383	9694.7			0.9335				9.335
	0.0866058	0.0425645	0.0691983		0.0446866	0.0866815	0.0593554		18956.2	25470.1	16155.5		31359.9	10873.2	9179.26			1.006				18.57
	0.087852	0.0924456	0.0686357		0.0836856	0.0867165	0.0672167		18157	24400.5	11667.6		30879.9	8400.67	10470.4			0.8946				14.6
	0.0748637	0.0905731	0.0475488		0.0835473	0.0737668	0.0484974		17086.5	22861.9	15785.5		22312.7	10009	13914.1			0.7668				10.71
	0.0657431	0.0765731	0.026391		0.0687475	0.0699307	0.026504		13600	20831.8	7402.86		13435.8	8468.54	6431.52			0.9396				14.97
	0.10492	0.0729492	0.0412221		0.0656629	0.00468068	0.00500779		18646.4	10226.2	10061.6		13883.9	10451.7	9705.74			1.086				19.26
	0.117462	0.0411966	0.0536852		0.102985	0.0404546	0.0490276		15228.8	15544.6	25973.7		14133.6	8205.41	7986.45			0.8754				27.51
	0.0670292	0.0501179	0.0556624		0.114424	0.0480782	0.0899291		25362	18042.2	13790.9		10936.9	8220.45	5350.33			0.8998				13
	0.0870524	0.0472006	0.0586375		0.0655711	0.063568	0.055989		16785.1	24919.3	7070.25		18145.6	8476.54	4581.36			0.6447
	0.0690941	0.063758	0.0347834		0.0791511	0.0677785	0.0515877		14125.5	10593.2	6649.1		10861.1	5830.99	6699
	0.0668559	0.0678922	0.0146629		0.0680838	0.0556394	0.035122		12050.6	24770.7	14169.4		10925.6	6634.93	11216
	0.0561344	0.0553564	0.00911687		0.0555935	0.058325	0.0134567		35600.9	13531.4	12163.3		9630.7	14118.1	6703.7
	0.0774446	0.0577835	0.0402824		0.0783101	0.0191218	0.0665601		20826	15422.3	8429.21		10164.2	8957.32	4709.71
	0.0802414	0.0186365	0.068255		0.0823963	0.0373186	0.0403707		17774.5	13700	9625.29		17242.7	17833.2	11333.5
	0.0684091	0.0371408	0.0634932		0.0572451	0.0542494	0.0684686		11715	25967.8	6367.94		8432.6	6309.5	6162
	0.0659793	0.0525547	0.0527046		0.067612	0.0409364	0.0646993		28037.3	28764.7	8094.8		9065.36	11907.8	4402.54
	0.0682095	0.0419051	0.0103313		0.0814101	0.0678892	0.0508394		24232.2	14851	7809.72		16059.7	9619.37	7873.76
	0.069807	0.070348	0.0300723		0.0314687	0.0655352	0.0103018		24938.1	38379.8	12847.2		9127.97	13303	5668.67
	0.0471341	0.0668177	0.0195683		0.0546456	0.00436205	0.0288912		12181.8	10919.6	5762.41		10859.9	6398.6	3127.86
	0.0320997	0.0449783	0.0302784		0.0773947	0.0830287	0.0199355		17897.8	19208.4	8534.91				8267.95
	0.0533978	0.0864236	0.0331863		0.0398316	0.0266175	0.0292918		19311.7	26218.4	8887.15				6777.86
	0.0774716	0.0271056	0.0288071		0.0435742	0.0514747	0.0310842		10395.8	14702.8	10800.2				10798.4
	0.0401663	0.0511774	0.03781		0.0469871	0.0512742	0.0274236		15720.4	18450.4	9667.56				9561.21
	0.0425422	0.0536796	0.0211672		0.0563609	0.0195305	0.0385182		16712.6	11548.8	9408.54				10420.2
	0.0471155	0.0201265	0.0404125		0.0471065	0.0192672	0.0390488		34090.8	11733.6	6110.71				5991.62
	0.05608	0.0191694	0.0435831		0.0511794	0.0197368	0.0432197		21344.2	9494.79	14634
	0.0539184	0.0196901	0.0411432		0.0727114		0.0300477		19741.5	9971.89	7955.29
	0.076055		0.0281541		0.0379614		0.0173787		13243.2	8586.05	7179.89
	0.0391649		0.0489834		0.0328749				7775.1	13544.6
	0.0315406		0.0167553		0.0667412				35985.2	18879.1
	0.0647089				0.0375487				12204.6	18234.1
	0.0363682				0.0682351				36199.4	10085.2
	0.0498775				0.0878947				11634.2	12255.5
	0.0714496				0.0329779					23848.2
	0.0913465				0.053034					17768.4
	0.03364				0.104426					27029
	0.0543219				0.0642232					16104.3
	0.0979941				0.055295					10714.6
	0.0636508									14812.3
	0.0554805									11861.7
	0.0243791									11939.2
	0.0466963									14933.2
										12846.5
										33485.9
										28513.1

## Sheet: Figure 7
	Panel b - Young's modulus Cell Apex								Panel c - Young's modulus Junction								Panel d - Junction Height									Panels e-f
		Circle		Square		Triangle				Circle		Square		Triangle				Circle		Square		Triangle				Circle control				Circle +Y27632					Square control				Square +Y27632					Triangle control				Triangle +Y27632
	Y27632	-	+	-	+	-	+		Y27632	-	+	-	+	-	+		Y27632	-	+	-	+	-	+			YM	Volume	Area	Height	YM	Volume	Area	Height		YM	Volume	Area	Height	YM	Volume	Area	Height		YM	Volume	Area	Height	YM	Volume
		1.33	2.3	2.56	0.82	6.31	2.77			1.19	0.943	2.01	1.04851	1.39	1.93			6.47914	5.66384	4.08111	6.91389	6.13566	7.13174			1.33	1794.99	388.594	9.70414	2.3	2227.01	493.699	8.75334		2.56	2138.97	360.36	16.1653	0.82	2411.73	541.468	8.76365		6.31	2274.74	453.85	9.50772	2.77	1474.05
		1.23	0.84	2.21	1.06	0.81	2.75			1.04	0.775	1.53	0.717965	0.76	1.64			10.2501	5.15462	8.09619	6.22914	7.89783	4.37936			1.68	4216.6	910.085	10.2799	2.02	4627.99	1136.81	8.75107		3.61	4113.31	772.084	16.1653	1.002	3730.5	963.669	8.76365		5.87	4780.63	884.118	11.0866	3.95	3820.4
		0.83	1.64	2.34	0.9	1.16	1.53			0.61	0.888	1.57	0.740369	0.87	1.2			6.71709	9.74201	7.46666	4.78411	4.68501	4.96945			1.23	3496.14	463.086	15.0089	0.84	2378.24	703.999	9.21744		2.21	1817.39	441.926	9.58127	1.06	1626.62	461.823	7.67572		0.81	2729.98	480.117	15.0336	2.75	1192.15
		1.11	1.99	0.935	0.8	0.96	1.59			0.423	0.801	2.39	0.507533	0.79	1.12			7.62979	3.14138	2.79998	5.69217	7.86987	3.5906			1.44	3534.58	468.048	13.3388	1.66	4223.55	1185.54	9.36995		2.78	4128.2	918.559	10.1571	0.76	3439.12	979.172	8.81337		1.09	6018.49	1020.33	-20.6024	3.51	3329.72
		1.49	0.428	2.91	1.17	1.04	1.31			0.94	0.731	0.86	1.25791	0.92	1.41			4.86953	3.64611	7.04333	5.31692	5.62638	4.65986			0.83	916.591	261.911	8.91933	1.64	2533.52	589.754	11.8011		0.94	1199.33	432.119	7.25176	0.9	1515.5	554.924	6.46365		1.16	1917.36	494.873	8.02589	1.53	3033.02
		2.8	0.48	1.24	1.17	1.65	0.99			2.697	0.524	3.2	1.21629	1.05	0.723			5.91479	7.8986	9.04989	4.57381	5.8526	5.20283			0.835	1737.32	514.887	8.91933	1.8	5374.21	1115.17	17.5619		0.86	2199.02	846.676	7.25176	0.98	2718.55	935.306	7.00057		1.22	3636.19	982.111	9.14963	1.52	5187.23
		2.04	1.16	1.08	3.24	1.58	1.2			1.97	1.95	0.379	3.00918	1.6	0.733			2.77675	4.79708	6.11547	7.30062	6.9556	7.25755			1.11	3952.6	707.815	11.9932	1.99	2943.97	650.775	12.5248		2.35	2789.46	663.101	12.7629	0.8	1546.22	412.966	7.94553		0.96	2329.25	687.792	8.21366	1.59	2069.79
		2.38	2.12	1.43	2.76	6.39	0.94			0.92	1.66	1.13	2.5448	4.87	0.55			9.43929	3.95402	3.72853	6.50926	5.1445	4.91432			1.024	6546.12	1216.51	11.9932	1.11	4541.43	1173.11	12.5248		2.53	5077.54	1365.82	12.7629	0.72	3397.05	917.581	8.79968		1.011	4610.75	1283.81	9.4458	2.27	5204.28
		1.68	0.66	3.61	1.19	2.47	1.08			0.766	0.723	1.39	0.994375	2.31	0.86			6.83087	3.09043	8.96275	6.64091	5.63451	2.59568			1.49	3560.22	568.283	12.1723	0.428	1553.36	630.771	8.98403		2.91	6285.59	692.948	18.2216	1.17	1201.83	440.015	6.73802		1.04	2042.31	548.899	8.12566	1.31	2489.75
		1.44	0.88	2.78	1.37	2.51	0.836				0.64		1.18575	1.63	0.91				7.10879		6.91365	8.51379	2.85839			1.18	5980.92	1038.7	12.0871	0.729	3503.87	1242.68	11.5498		4.82	10048.1	1341.23	18.2216	1.22	2545.24	944.04	6.97985		0.93	3690.07	942.458	8.37504	1.41	6289.37
		0.835	1.44	2.35	1.07	1.79	1.02				0.603		0.875423	1.74	0.69				11.089		6.40218	7.50045	6.65588			2.8	3598.76	572.675	12.3807	0.48	1490.59	620.011	6.29931		1.24	3486.17	659.138	10.9532	1.17	2402.36	517.322	9.73989		1.65	5220.85	990.61	12.2938	0.99	1937.21
		1.024	1.33	0.865	1.27	1.3	1.01				1.44		0.868266	1.25	0.87				7.16532		7.27987		4.90046			3.2	7500.29	1145.34	12.5094	0.44	2800.15	1239.88	6.29931		1.28	8232.98	1304.31	13.5852	1.28	2112.49	438.426	9.51483		1.04	9202.77	1553.44	13.2487	1.25	3991.92
		1.18	0.98	4.82	1.6	1.34	1.3				0.458		2.12297	1.46	0.89				12.9505		8.22861		6.27473			2.04	2615.32	596.259	9.8093	1.16	2730.74	697.67	9.84316		1.08	2904.28	492.262	10.6803	3.24	1534.14	504.435	6.93766		1.58	3465.48	695.917	10.8508	1.2	1668.91
		3.2	1.42	1.28	0.91	5.87	0.53				1.33		0.504871		0.5				5.49554		8.15333		5.36275			3.24	3948.92	1175.77	9.8093	2.63	5106.62	1339.71	9.84316		1.19	5144.25	1001.91	10.6803	3.39	2594.88	1013.62	6.93766		2.41	7830.7	1359.42	13.2984	1.12	3267.48
		3.24	1.52	1.19	1.09	1.09	0.47				0.63		0.649045		0.58				7.63039		5.18035		5.16845			2.38	3470.55	613.562	11.3833	2.12	1845.65	652.658	8.12548		1.43	2799.35	706.509	9.76549	2.76	1348.18	502.085	6.57289		6.39	2460.67	570.145	12.3474	0.94	1842.39
		1.62	1.22	1.43	1.002	1.22	3.95				0.51								4.5788				5.75641			1.62	8019.56	1324.55	14.7963	2.55	3750.3	1292.42	8.12548		1.43	6090.06	1228.94	11.7353	2.7	2256.18	987.826	6.57289		5.39	4835.17	1171.19	11.7513	1.01	3355.12
		1.51	2.02	2.35	0.76	1.011	3.51																			1.51	2174.82	593.604	7.71051	0.66	1315.57	650.293	7.27441						1.19	1042.73	414.036	6.56867		2.47	2816.99	600.086	10.3225	1.08	1562.7
		1.54	1.66	2.53	0.98	0.93	1.52																			1.54	4636.63	1176.42	9.41127	0.64	2482.33	1308.8	7.27441						1.29	1968.67	874.3	6.56867		2.42	5449.89	1371.6	10.3028	1.03	3422.69
			1.8		0.72	1.04	2.27																							0.88	1310.82	558.634	7.65765						1.37	1157.7	411.662	7.31415		2.51	2302.12	502.357	8.95146	0.83	1916.56
			1.11		1.22	2.41	1.41																							0.84	2426.35	1190.82	7.65765						1.25	2430.47	886.913	7.31415		2.42	5200.72	1216.91	9.206	0.85	3226.14
			0.729		1.28	5.39	1.25																							1.44	1465.11	340.803	12.0188						1.07	1269.09	451.098	7.44214		1.79	3054.26	462.818	12.6972	1.02	1917.11
			0.44		3.39	2.42	1.12																							1.51	4362.19	921.628	12.5755						1.01	2185.27	875.987	7.44214		2.015	5391.82	951.784	12.6972	1.18	3027.24
			2.63		2.7	2.42	1.01																							1.33	3470.99	505.939	14.1564						1.27	1180.39	397.291	9.57966		1.3	1759.24	548.429	14.6839	1.01	1392.82
			2.55		1.29	2.015	1.03																							2.69	6103.72	926.801	14.1564						1.44	2233.6	891.501	9.57966		1.64	3014.13	890.045	15.7115	1.3	3007.1
			0.64		1.25	1.64	0.858																							0.98	2145.66	489.657	10.1619						1.6	1338.33	378.163	8.25332		1.34	1896.98	649.208	7.20458	1.3	1846.77
			0.84		1.01	1.43	1.18																							0.94	4704.27	974.927	11.5181						1.63	2431.83	699.58	9.63733		1.43	4262.7	1194.04	9.49842	1.04	3435.33
			1.51		1.44		1.3																							1.42	2712.33	506.311	13.9143						0.91	1782.72	477.905	8.4485						0.53	1844.01
			2.69		1.63		1.04																							1.06	6099.54	958.771	14.0107						0.95	3953.16	955.863	8.75635						0.65	3481.66
			0.94		0.95		0.65																							1.52	2039.23	636.354	9.13655						1.09	1166.26	362.717	7.18198						0.47	1509.05
			1.06		0.95		0.52																							1.48	4537.21	1233.98	10.5803						0.95	2292.98	684.355	7.5467						0.52	3162.1
			1.48																											1.22	4063.63	615.022	12.3019
			1.03																											1.03	6936.95	1245.56	12.3019
[truncated: 2 more columns]

## Sheet: Figure 8
	panel f			panel g			panel h			panel d								Panel a - Junction actin density								Panel b - E-cadherin density								Panel c - linearity index
	linearity			desmoplakin cluster			nuclei distance			Linearity Cell Type	Data (Extract from plots)			Prediction(From model)					Circle		Square		Triangle				Circle		Square		Triangle				Circle		Square		Triangle
	0.6 kPA	250 kPA		0.6 kPA	250 kPA		0.6 kPA	250 kPA			○	□	△	○	□	△		Y27632	-	+	-	+	-	+		Y27632	-	+	-	+	-	+		Y27632	-	+	-	+	-	+
	1.12519	1.16034		40.3196	22.6464		12.999	17.3585		Control Group	1.06995	1.067	1.02463	1.03531	1.03225	1.0311			1074.82	1834.44	1114.56	830.704	620.516	1012.2			1266.3	964.597	1103.63	1404.68	948.582	1126.98			1.0874	1.07406	1.01102	1.10739	1	1.08556
	1.32628	1.25756		54.9012	40.6341		12.387	13.309		Drug Group	1.10049	1.10542	1.13399	1.11953	1.12131	1.08176			3241.63	2169.51	2292.77	804.513	619.796	1745.82			1853.07	1924.34	1311.98	4191.82	1157.31	832.826			1.01957	1.04833	1.08038	1.08171	1	1.3306
	1.35954	1.43046		57.646	35.0423		11.3752	12.6326											1244.14	1024.7	2102.96	1518.45	1059.5	497.981			1170.87	748.832	776.716	883.457	1167.34	1521.62			1.0477	1.04267	1	1	1	1.01133
	1.2842	1.11221		69.363	55.2743		10.1055	13.0721											408.442	950.877	879.982	1200.56	1768.16	1879.14			919.87	500.003	940.193	1008.47	792.684	2099.85			1.07686	1.04954	1.04025	1.05738	1.02307	1.20702
	1.2297	1.13923		9.30863	35.4664		12.0387	14.0069											2771.29	867.166	2355.07	1866.32	1305.74	372.672			1414.74	709.675	763.976	1678.28	1607.54	1997.56			1.03426	1.15023	1.06206	1.12074	1	1.0888
	1.17755	1.19657		39.1977	82.1678		14.6011	15.1983											2280.22	1125.06	1663.67	2382.59	1032.65	1546.32			860.554	1558.34	1332.27	2520.77	970.485	3820.63			1.29695	1.04227	1.0865	1.0757	1	1.34194
	1.06941	1.11715		52.3528	38.6445		11.4641	9.50047											888.481	1750.83	900.957	832.872	2221.58				1469.39	1796.35	601.924	1135.61	943.784	1000.17			1	1.07493	1	1.18747	1	1.20992
[truncated: 43 more rows]

## Sheet: Suppl Fig. 1
	Panel c		lamellae presence
			circle	square	triangle
[truncated: 8 more rows]

[truncated: 3 more sheets: Suppl Fig. 4 , Suppl FIg. 5, Suppl Fig.6]
